# Supplementary material for: Direct from the COVID-19 crisis: research and innovation sparks in Brazil
Source: Health Res Policy Syst. 2021 Jan 21;19:10. doi: 10.1186/s12961-020-00674-x (PMC7819618; doi:10.1186/s12961-020-00674-x)
Supplement: Supplementary file 3 — Additional file 3: Research, development & innovation about COVID-19 by institution, Brazil 2020. [file 12961_2020_674_MOESM3_ESM.xlsx]

## Sheet: Plan1
	RESEARCH, DEVELOPMENT & INNOVATION ABOUT COVID-19 (by institution - in alphabetical order)
	Basic information about the project implemented	Type of project 1.Basic research 2.Epidem reserach 3.Person protection 4.Device/respirator 5.Diagnostic tests 6.Vaccines 7.Medication 8.Others projects	Institutional information			Funded research	Websites (access 10-15 May 2020)
N	Title of the project		Institution	State	Type inst. F=federal S=state M=munic	1.Yes 2.Não
1	Vaccine development of combined techniques	6	BUTANTAN	SP	S	1	http://www.butantan.gov.br/noticias/fapesp-pesquisadores-do-butantan-combinam-tecnicas-de-biotecnologia-para-formular-vacina-contra-covid-19
2	Study treatment SCOM antibodies to SARS COV 2	7	BUTANTAN	SP	S	1	http://www.butantan.gov.br/noticias/fapesp-butantan-vai-desenvolver-em-laboratorio-anticorpos-para-tratamento-da-covid-19
3	Molecular Diagnostic Kit Development	5	Fio Bio Instituto de Tecnologia em Imunobiológicos (Bio-Manguinhos)	RJ	F	2	https://www.bio.fiocruz.br/images/2020-release-kit-diagnostico-coronavirus.pdf
4	Covid-19 - the look of the Fiocruz historians	8	Fio Casa de Oswaldo Cruz	RJ	F	2	http://www.revistahcsm.coc.fiocruz.br/casa-de-oswaldo-cruz-lanca-especial-covid-19-o-olhar-dos-historiadores-das-fiocruz/
5	Antiretroviral action against Covid-19	7	Fio CDT Centro de Desenvolvimento Tecnológico em Saúde	RJ	F	1	https://portal.fiocruz.br/noticia/fiocruz-investiga-acao-de-antirretrovirais-contra-covid-19
6	Report assesses spread of Covid-19 between indigenous	2	Fio ENSP ESCOLA NACIONAL DE SAÚDE PÚBLICA SERGIO AROUCA	RJ	F	2	http://www.ensp.fiocruz.br/portal-ensp/informe/site/materia/detalhe/48752
7	Covid-19: ICICT integrates partnership for data management of patients	2	Fio ICICT Instituto de Comunicação e Informação Científica e Tecnológica em Saúde	RJ	F	2	https://www.icict.fiocruz.br/content/covid-19-icict-integra-parceria-para-o-gerenciamento-de-dados-dos-pacientes
8	MonitoraCovid-19 System Development grouping and cross data on the new coronavirus in Brazil and in the world	2	Fio ICICT Instituto de Comunicação e Informação Científica e Tecnológica em Saúde	RJ	F	2	https://www.icict.fiocruz.br/node/5550
9	Analyze policy and fake news in Covid-19 pandemic	8	Fio ICICT Instituto de Comunicação e Informação Científica e Tecnológica em Saúde	RJ	F	2	https://www.icict.fiocruz.br/content/icict-realiza-webinar-sobre-pol%C3%ADtica-e-fake-news-na-pandemia-covid-19
10	Invite-Research on population Behaviors	8	Fio ICICT Instituto de Comunicação e Informação Científica e Tecnológica em Saúde	RJ	F	2	https://www.icict.fiocruz.br/content/covid-19-pesquisas-da-fiocruz-v%C3%A3o-mapear-h%C3%A1bitos-da-popula%C3%A7%C3%A3o-brasileira-durante-o
11	HackCovid19 - development marathon technological solutions to help fight the pandemic Covid-19	8	Fio ICICT Instituto de Comunicação e Informação Científica e Tecnológica em Saúde	RJ	F	2	https://www.icict.fiocruz.br/node/5573
12	Healthy habits and lifestyle during the pandemic Covid-19: A web survey for the Brazilian population	8	Fio ICICT Instituto de Comunicação e Informação Científica e Tecnológica em Saúde	RJ	F	2	https://www.icict.fiocruz.br/content/covid-19-pesquisas-da-fiocruz-v%C3%A3o-mapear-h%C3%A1bitos-da-popula%C3%A7%C3%A3o-brasileira-durante-o; https://conselho.saude.gov.br/images/comissoes/conep/img/boletins/Boletim-EticaemPesquisa-ED16.pdf
13	Pandemic Coronavirus: changes in lifestyle of Brazilians.	8	Fio ICICT Instituto de Comunicação e Informação Científica e Tecnológica em Saúde	RJ	F		https://conselho.saude.gov.br/images/comissoes/conep/img/boletins/Boletim-EticaemPesquisa-ED16.pdf
14	COVID-19 kids design	8	Fio IFF	RJ	F		https://conselho.saude.gov.br/images/comissoes/conep/img/boletins/Boletim-EticaemPesquisa-ED16.pdf
15	Class 3 diagnostic kits analyzes (in case of outbreaks) and class 4 for the registration process with ANVISA	5	Fio INCQS Instituto Nacional de Controle de Qualidade em Saúde	RJ	F	2	https://www.incqs.fiocruz.br/index.php?option=com_content&view=article&id=2218:na-luta-para-conter-a-pandemia-do-covid-19-incqs-faz-analises-de-kits-de-diagnosticos-de-alcool-em-gel-apreendido-e-orienta-sobre-artigos-de-saude&catid=42&Itemid=132
16	Clinical and laboratory characterization of neurological manifestations associated with infection by the new coronavirus during an epidemic in the cities of Rio de Janeiro and Niteroi	1	Fio INI	RJ	F		https://conselho.saude.gov.br/images/comissoes/conep/img/boletins/Boletim-EticaemPesquisa-ED16.pdf
17	Investigation of infection SARS-CoV-2 in dogs and cats with Human Diagnostic COVID-19	2	Fio INI	RJ	F		https://conselho.saude.gov.br/images/comissoes/conep/img/boletins/Boletim-EticaemPesquisa-ED16.pdf
18	SOLIDARITY / WHO international randomized study of additional treatments for Covid-19 in hospitalized patients	7	Fio INI	RJ	F		https://conselho.saude.gov.br/images/comissoes/conep/img/boletins/Boletim-EticaemPesquisa-ED16.pdf
19	Natural history of infection with SARS-CoV-2 in a population of adults, pregnant women and children.	8	Fio INI	RJ	F		https://conselho.saude.gov.br/images/comissoes/conep/img/boletins/Boletim-EticaemPesquisa-ED16.pdf
20	Study on viral replication and transmission log in electron microscopy	1	Fio IOC Instituto Oswaldo Cruz (IOC/Fiocruz)	RJ	F	2	http://www.fiocruz.br/ioc/cgi/cgilua.exe/sys/start.htm?infoid=3445&sid=32
21	Study shows that the transmission of Covid-19 may have started in November 2019	2	Fio IOC Instituto Oswaldo Cruz (IOC/Fiocruz)	RJ	F	2	http://www.fiocruz.br/ioc/cgi/cgilua.exe/sys/start.htm?infoid=3423&sid=32
22	Fiocruz design for the new coronavirus surveillance in sewage	2	Fio IOC Instituto Oswaldo Cruz (IOC/Fiocruz)	RJ	F	2	http://www.fiocruz.br/ioc/cgi/cgilua.exe/sys/start.htm?infoid=3452&sid=32
23	Study of high-dose chloroquine risk in critically ill patients with Covid-19.	7	Fio IOC Instituto Oswaldo Cruz (IOC/Fiocruz)	RJ	F	2	http://www.fiocruz.br/ioc/cgi/cgilua.exe/sys/start.htm?infoid=3454&sid=32
24	Studies in the laboratory to test the effect of atazanavir on the new coronavirus (SARS-CoV-2)	7	Fio IOC Instituto Oswaldo Cruz (IOC/Fiocruz)	RJ	F	1	http://www.fiocruz.br/ioc/cgi/cgilua.exe/sys/start.htm?infoid=3444&sid=32
25	COVID-19, and Liver: Impact of viral infection compared to clinical, and immunological laboratory.	1	Fiocruz	RJ	F		https://conselho.saude.gov.br/images/comissoes/conep/img/boletins/Boletim-EticaemPesquisa-ED16.pdf
26	Exhaled nitric oxide and volatile organic compounds for predicting the severity of COVID-19.	1	Fiocruz	RJ	F		https://conselho.saude.gov.br/images/comissoes/conep/img/boletins/Boletim-EticaemPesquisa-ED16.pdf
27	Clinical trial, double-blind, randomized, placebo (Phase IIB) with sodium succinate, methylprednisolone for treating SARS	7	Fiocruz AM	AM	F		https://conselho.saude.gov.br/images/comissoes/conep/img/boletins/Boletim-EticaemPesquisa-ED16.pdf
28	Social distancing during Covid-19 epidemic in Brazil.	2	Fiocruz AM	AM	F	2	https://amazonia.fiocruz.br/?p=31272
29	Phase IIb study to assess efficacy and safety of chloroquine diphosphate: a clinical trial, double blind, randomized study.	7	Fiocruz AM	AM	F		https://www.far.fiocruz.br/2020/04/cloroquina/, https://conselho.saude.gov.br/images/comissoes/conep/img/boletins/Boletim-EticaemPesquisa-ED16.pdf
30	Clinical trial, double-blind, randomized, placebo (Phase IIb) efficacy and safety of chloroquine diphosphate	7	Fiocruz AM	AM	F		https://conselho.saude.gov.br/images/comissoes/conep/img/boletins/Boletim-EticaemPesquisa-ED16.pdf
31	COVPEM - immunoinflammatory response in situ associated with severe forms of COVID-19.	1	Fiocruz BA	BA	F		https://conselho.saude.gov.br/images/comissoes/conep/img/boletins/Boletim-EticaemPesquisa-ED16.pdf
32	Study on the circulation of the new coronavirus weeks before being detected in Europe and the Americas	2	Fiocruz BA	BA	F	2	https://memorias.ioc.fiocruz.br/article/10702/0183-tracking-the-onset-date-of-the-community-spread-of-sars-cov-2-in-western-countries
33	Genomic surveillance for SARS-CoV-2 in the cities of Salvador and Feira de Santana, Bahia.	2	Fiocruz BA	BA	F		https://conselho.saude.gov.br/images/comissoes/conep/img/boletins/Boletim-EticaemPesquisa-ED16.pdf
34	Performance evaluation of serological tests for the diagnosis of infection with SARS-COV-2.	5	Fiocruz BA	BA	F		https://conselho.saude.gov.br/images/comissoes/conep/img/boletins/Boletim-EticaemPesquisa-ED16.pdf
35	Biomarkers for interlocutory patients COVID-19	2	Fiocruz MG	MG	F		https://conselho.saude.gov.br/images/comissoes/conep/img/boletins/Boletim-EticaemPesquisa-ED16.pdf
36	Evolution of IgM and IgG SARS coronavirus-2 patients and clinical application of rapid assay of IgM-IgG combined detection.	5	Fiocruz MG	MG	F		https://conselho.saude.gov.br/images/comissoes/conep/img/boletins/Boletim-EticaemPesquisa-ED16.pdf
37	Randomized clinical trial (Phase III) with chloroquine in a population of high risk w / prevent SARS coronavirus infection-2	7	Fiocruz MG	MG	F		https://conselho.saude.gov.br/images/comissoes/conep/img/boletins/Boletim-EticaemPesquisa-ED16.pdf
38	Ecological study to identify the health regions in Brazil with greater shortage of ICU and pulmonary ventilators	2	Fiocruz PE	PE	F		https://www.cpqam.fiocruz.br/iam/covid-19/artigos
39	Risk assessment of health professionals who care for people with Covid-19	2	Fiocruz PE	PE	F	1	https://www.cpqam.fiocruz.br//iam/covid-19/protocolo
40	Prospecting for clinical development of biomarkers of COVID-19.	5	Fiocruz PE	PE	F		https://conselho.saude.gov.br/images/comissoes/conep/img/boletins/Boletim-EticaemPesquisa-ED16.pdf
41	Response implementation of the assessment covid-19 in national and subnational systems.	8	Fiocruz PE	PE	F		https://conselho.saude.gov.br/images/comissoes/conep/img/boletins/Boletim-EticaemPesquisa-ED16.pdf
42	Molecular Diagnostic Kit Development	5	Fiocruz PR	PR	F	2	http://www.ibmp.org.br/pt-br/pesquisadores-do-ibmp-e-da-fiocruz-desenvolvem-kit-diagnostico-para-o-novo-coronavirus/
43	Development of artificial respirators, lung and sanitizers fans AGAINST COVID-19	4	Fiocruz PR	PR	F	1	http://portal.tecpar.br/noticia/tecpar-organiza-informacoes-para-solucoes-contra-a-covid-1/
44	Study on Post-COVID-19: how the pandemic has changed and affected omodo life	8	FURB	SC	M		https://www.net-dr.org/post/p%C3%B3s-covid-19-13-03-2020
45	Research on Fatigue DIGITAL by the intensification of digital interactions mediated by technology	8	FURB	SC	M		https://www.net-dr.org/post/fadiga-digital-11-05
46	Technology front (iTecCorona) for combating and preventing coronavirus (Covid-19)	2	FURG	RS	F	2	http://portal.mec.gov.br/coronavirus/
47	Mobile sink development for indoor and outdoor use	3	FURG	RS	F	2	http://portal.mec.gov.br/coronavirus/
48	Development of acrylic intubation boxes	4	FURG	RS	F	2	http://portal.mec.gov.br/coronavirus/
49	Simcovid simulator to predict the behavior of the spread of the epidemic Covid-19	2	FURG Universidade Federal do Rio Grande	RS	F	.	https://www.furg.br/coronavirus-noticias/software-simula-evolucao-dos-casos-de-covid-19
50	Studies pandemic growth modeling in Brazil and Santa Catarina, based on mathematical and statistical analysis	2	Udesc	SC	S	.	https://www.udesc.br/noticia/udesc_fabrica_face_shields__doa_materiais_de_saude_e_oferece_hospital_contra_coronavirus
51	Development of a Monitor to Covid-19	2	Udesc Universidade do Estado de Santa Catarina	SC	S	2	https://www.udesc.br/noticia/udesc_lanca_monitor_on-line_de_casos_de_covid-19_no_brasil_criado_por_egresso_e_professor
52	Genomic surveillance of circulating respiratory viruses in the years 2019 and 2020 in Manaus, Amazonas.	1	UEA	AM	S		https://conselho.saude.gov.br/images/comissoes/conep/img/boletins/Boletim-EticaemPesquisa-ED16.pdf
53	Assess mortality rate COVID-19 in Brazil and US p / estimate whether Brazil will be the next epicenter of the pandemic.	2	UFAL	AL	S	2	https://novoextra.com.br/noticias/coronavirus/2020/05/55829-estudo-da-uncisal-aponta-brasil-como-novo-epicentro-do-coronavirus-no-mundo
54	Impact of pandemic covid-19 in the daily lives of children with congenital syndrome zika and family viruses	8	UEFS Univ Estadual de Feira de Santana	BA	S		https://conselho.saude.gov.br/images/comissoes/conep/img/boletins/Boletim-EticaemPesquisa-ED16.pdf
55	Study of the molecular signature to determine severity of disease coronavirus 2019 (COVID-19).	1	UEFS Univ Estadual de Feira de Santana	BA	S		https://conselho.saude.gov.br/images/comissoes/conep/img/boletins/Boletim-EticaemPesquisa-ED16.pdf
56	Study on the food hygiene of tempod COVID-19	2	UEL Univesidade Estadual de Londrina	PR	S	1	http://www.uel.br/cce/dsta/portal/pages/arquivos/parana.html E http://www.uel.br/com/agenciaueldenoticias/index.php?arq=ARQ_not&id=30235 E https://drive.google.com/file/d/1H-nBABKdphchCsu3g8OL7k5G2gMlgyy8/view
57	COVID-19: experiences and accounts of historical, economic prospects, social isolation and cultural relations.	2	UEL Univesidade Estadual de Londrina	PR	S	1	http://www.uel.br/com/agenciaueldenoticias/index.php?arq=ARQ_not&FWS_Ano_Edicao=1&FWS_N_Edicao=1&FWS_N_Texto=30240&FWS_Cod_Categoria=2
58	Safety Project - systematize the best scientific evidence about vehicle safety and protection recommendations	2	UEL Univesidade Estadual de Londrina	PR	S	1	http://www.uel.br/com/agenciaueldenoticias/index.php?arq=ARQ_not&FWS_Ano_Edicao=1&FWS_N_Edicao=1&FWS_N_Texto=30335&FWS_Cod_Categoria=2
59	COVID-19 - analysis based on IBGE data for 2019: PivotTables, Trend Lines and Maps	2	UEL Univesidade Estadual de Londrina	PR	S	1	https://www.thelancet.com/pdfs/journals/laninf/PIIS1473-3099(20)30287-5.pdf e http://www.uel.br/cce/dsta/portal/pages/arquivos/parana.html#introdu%C3%A7%C3%A3ohttp://www.uel.br/com/agenciaueldenoticias/index.php?arq=ARQ_not&id=30235file:///C:/Users/Diuare/Downloads/Comisso%20UEMG%20de%20Enfrentamento%20da%20COVID%2019_Apresentacao%20e%20Informe%201_05-05-2020.pdf
60	Efficiency analysis of home fabric shades	3	UEL Univesidade Estadual de Londrina	PR	S	1	http://www.uel.br/com/agenciaueldenoticias/index.php?arq=ARQ_not&FWS_Ano_Edicao=1&FWS_N_Edicao=1&FWS_N_Texto=30247&FWS_Cod_Categoria=2
61	Create communication languages ​​to apoira the needs of poor communities arising from COVID-19	8	UEL Univesidade Estadual de Londrina	PR	S	2	http://www.uel.br/com/agenciaueldenoticias/index.php?arq=ARQ_not&FWS_Ano_Edicao=1&FWS_N_Edicao=1&FWS_N_Texto=30361&FWS_Cod_Categoria=2
62	Analyze the impact of COVID-19 in agribusiness	8	UEM	PR	S	2	https://gmconline.com.br/noticias/cidade/estudo-da-uem-verifica-impacto-da-covid-19-no-agronegocio
63	As the Covid-19 impacts software developers	8	UEM Universidade Estadual de Maringá	PR	S	2	http://www.asc.uem.br/index.php?option=com_content&view=article&id=24523:pesquisadores-levantam-como-covid-19-impacta-desenvolvedores-de-software&catid=986&Itemid=210
64	Mathematical model able to estimate the probability of diagnosis for COVID-19	5	UEMA	MA	S	2	https://www.ma.gov.br/agenciadenoticias/?p=275658
65	Study and mapping COVID-19 daily Maranhao and Empress.	8	UEMASUL	MA	S	.	https://www.uemasul.edu.br/ , http://cidelandia.ma.gov.br/Coronavirus/ , https://www.uema.br/2020/03/uema-no-combate-ao-novo-coronavirus/
66	Psychology and COVID-19: Understanding psychological phenomena in undergraduate during a pandemic	8	UEMG	MG	S		https://conselho.saude.gov.br/images/comissoes/conep/img/boletins/Boletim-EticaemPesquisa-ED16.pdf
67	Studying the challenges of education in higher education facing the new reality imposed by Covid-19	8	UEMG	MG	S	1	http://www.uemg.br/component/phocadownload/category/604-informativos e https://www.youtube.com/watch?v=H2CyOAQNiN4
68	Analysis of daily mapping of Covid-19 in Mato Grosso do Sul	2	UEMS	MS	S	2	http://www.uems.br/noticias/detalhes/docente-da-uems-faz-cartografia-diaria-do-covid-19-em-ms-111636
69	Spatial diffusion of the new coronavirus (SARS-CoV-2) in Mato Grosso do Sul State	2	UEMS	MS	S	2	http://www.uems.br/noticias/detalhes/pesquisadores-da-uems-elaboram-artigo-sobre-difusao-espacial-do-novo-coronavirus-175859
70	Against Covid-19: Robot gel spray alcohol	3	UEMS	MS	S	2	http://www.uems.br/noticias/detalhes/robo-borrifador-de-alcool-em-gel-164558
71	Mapping the new coronavirus dispersal routes in Sao Paulo	2	UEP Universidade Estadual Paulista	SP	S	.	https://canaltech.com.br/saude/unesp-cria-mapa-de-dispersao-do-novo-coronavirus-no-estado-de-sao-paulo-163146/
72	Radar Covid-2019: mining data from social networks to find pockets of COVID-19 in São Paulo.	2	UEP Universidade Estadual Paulista	SP	S	.	covid19.fct.unesp.br/
73	Production of recombinant candidate antibodies for treatment and prophylaxis of Covid-19	7	UEP Universidade Estadual Paulista	SP	S	.	https://www2.unesp.br/portal#!/noticia/35727/unesp-lidera-o-desenvolvimento-de-nanocorpos-contra-a-covid-19
74	Development of pulmonary ventilator	4	UEPB Universidade Estadual da Paraíba	PB	S	.	https://www.pbagora.com.br/noticia/educacao/nutes-da-uepb-cria-ventilador-pulmonar-mecanico-para-enfrentar-covid-19/amp/
75	Equipment Development to facilitate intubation	4	UEPB Universidade Estadual da Paraíba	PB	S	.	https://www.portalt5.com.br/noticias/paraiba/2020/5/326035-universidade-na-pb-desenvolve-equipamento-que-facilita-intubacao-de-pacientes-com-covid-19 https://www.metropoles.com/brasil/uepb-cria-equipamento-que-facilita-intubacao-de-pacientes-com-covid-19
76	Hackathon life and solutions to reduce the impact Covid-19	8	UEPG Universidade Estadual de Ponta Grossa	PR	S	2	https://www.uepg.br/hackathon-vida-busca-solucoes-para-reduzir-impacto-da-covid-19/
77	Wear and strengthening of health workers working in the service of COVID-19	8	UERJ	RJ	S		https://conselho.saude.gov.br/images/comissoes/conep/img/boletins/Boletim-EticaemPesquisa-ED16.pdf
78	Outbreak event of the impact of COVID-19 on the mental health of the population of Rio de Janeiro	8	UERJ	RJ	S		https://conselho.saude.gov.br/images/comissoes/conep/img/boletins/Boletim-EticaemPesquisa-ED16.pdf
80	Evolution of serology and impact on physical and mental health in health care workers during a pandemic COVID-19.	7	UERJ Universidade Estadual do Rio de Janeiro	RJ	S	2	https://www.ims.uerj.br/2020/04/28/projetos-em-andamento-ou-aguardando-recursos-sobre-covid-19-liderados-pelo-ims/
82	Obesity is a risk factor for hospitalization with COVID-19 and disease severity.	7	UERJ Universidade Estadual do Rio de Janeiro	RJ	S	2	https://www.ims.uerj.br/2020/04/28/projetos-em-andamento-ou-aguardando-recursos-sobre-covid-19-liderados-pelo-ims/
83	Randomized trial of vitamin D efficacy in reducing mechanical ventilation time in patients with COVID-19	7	UERJ Universidade Estadual do Rio de Janeiro	RJ	S	2	https://www.ims.uerj.br/2020/04/28/projetos-em-andamento-ou-aguardando-recursos-sobre-covid-19-liderados-pelo-ims/
79	Transmission dynamics of COVID-19 and associated factors among health professionals of a university hospital	2	UERJ Universidade Estadual do Rio de Janeiro	RJ	S	.	https://www.ims.uerj.br/2020/04/28/projetos-em-andamento-ou-aguardando-recursos-sobre-covid-19-liderados-pelo-ims/
84	Changes in habits, physical activity and food intake during social isolation: depresão and anxiety.	8	UERJ Universidade Estadual do Rio de Janeiro	RJ	S	.	https://www.ims.uerj.br/2020/04/28/projetos-em-andamento-ou-aguardando-recursos-sobre-covid-19-liderados-pelo-ims/
81	Predictors factors Patient Prognosis with COVID-19	7	UERJ Universidade Estadual do Rio de Janeiro	RJ	S	2	https://www.ims.uerj.br/2020/04/28/projetos-em-andamento-ou-aguardando-recursos-sobre-covid-19-liderados-pelo-ims/
85	Isolation during Covid-19 and the environmental issue in the city of Mossoro	8	UERN	RN	S	2	https://sigproj.uern.br/apoiados.php?projeto_id=4264
86	Reflections on the extension and research efforts in fighting COVID-19 in UERN	8	UERN	RN	S	2	http://portal.uern.br/wp-content/uploads/2020/05/9169-23904-1-PB-1.pdf
87	Prospecting for new drugs against Coronavirus in computer database with 50,000 molecules from natural sources	7	UESB Universidade Estadual do Sudoeste da Bahia	BA	S	.	http://www.uesb.br/noticias/pesquisa-realizada-na-uesb-traz-esperanca-para-novas-drogas-contra-o-coronavirus/
88	Development of the GEOCOVID-19 Brasil Portal	2	UESC Universidade Estadual de Santa Cruz	BA	S	.	www.uesc.br/noticias/?acao=exibir&cod_noticia=4458
89	Web Development Platform - Bahia projection	2	UESC Universidade Estadual de Santa Cruz	BA	S	.	http://www.uesc.br/noticias/?acao=exibir&cod_noticia=4443
90	Study of psychological reactions to Covid-19.	8	UESC Univ Estadual de Santa Cruz	BA	S		https://conselho.saude.gov.br/images/comissoes/conep/img/boletins/Boletim-EticaemPesquisa-ED16.pdf
91	COVIData - Platform to monitor the progress of the pandemic Covid-19 in the seven cities of the Great ABC.	2	UFABC	SP	F	2	http://portal.mec.gov.br/coronavirus/
92	Molecular evolution of Coronavirus and their hosts cellular receptors	1	UFABC Universidade Federal do ABC	SP	F	1	https://covidata.ufabc.edu.br/
93	Remote Laboratory of Development through Internet of Things	1	UFABC Universidade Federal do ABC	SP	F	2	https://www.facebook.com/labiotead/
94	Plural digital platform: Social innovation in the fight against pandemic COVID-19	2	UFABC Universidade Federal do ABC	SP	F	1	http://www.ufabc.edu.br/sobre-o-coronavirus/iniciativas-e-acoes-em-desenvolvimento-pela-comunidade-ufabc-contra-a-pandemia-da-covid-19
95	Mapping of vulnerable areas and health recommendations: a contribution to solidarity networks ABC Paulista	2	UFABC Universidade Federal do ABC	SP	F	1	http://www.ufabc.edu.br/sobre-o-coronavirus/iniciativas-e-acoes-em-desenvolvimento-pela-comunidade-ufabc-contra-a-pandemia-da-covid-19
96	Collecting Community Data Storage on COVID-19	2	UFABC Universidade Federal do ABC	SP	F	2	http://pesquisa.ufabc.edu.br/macroamb/wp-content/uploads/2020/05/Di%C3%A1logos-Socioambientais_COVID-19-5.pdf
97	Multidisciplinary team building to address the public health emergency of Covid-19 in the ABC region	2	UFABC Universidade Federal do ABC	SP	F	1	https://www.facebook.com/pg/ufabc/posts/
98	Auto-associative networks to determine the factors responsible for the unequal incidence of COVID-19 in different geographical areas.	2	UFABC Universidade Federal do ABC	SP	F	1	http://www.ufabc.edu.br/sobre-o-coronavirus/iniciativas-e-acoes-em-desenvolvimento-pela-comunidade-ufabc-contra-a-pandemia-da-covid-19
99	Developing the potential of the corona dispersion simulator.	2	UFABC Universidade Federal do ABC	SP	F	2	https://zecopol.github.io/MD-Corona/
100	Development and production of infographics EPUFABC	2	UFABC Universidade Federal do ABC	SP	F	1	http://www.ufabc.edu.br/sobre-o-coronavirus/iniciativas-e-acoes-em-desenvolvimento-pela-comunidade-ufabc-contra-a-pandemia-da-covid-19
101	Public planning and action actions to face COVID-19	2	UFABC Universidade Federal do ABC	SP	F	1	http://www.ufabc.edu.br/sobre-o-coronavirus/iniciativas-e-acoes-em-desenvolvimento-pela-comunidade-ufabc-contra-a-pandemia-da-covid-19
102	Urban and vulnerabilities confronting Covid-19 M'Boi Mirim: information, prevention and community action	2	UFABC Universidade Federal do ABC	SP	F	1	http://www.ufabc.edu.br/sobre-o-coronavirus/iniciativas-e-acoes-em-desenvolvimento-pela-comunidade-ufabc-contra-a-pandemia-da-covid-19
103	Reuse smartphones capture as a tool for control and monitoring of COVID-19	2	UFABC Universidade Federal do ABC	SP	F	1	http://www.ufabc.edu.br/sobre-o-coronavirus/iniciativas-e-acoes-em-desenvolvimento-pela-comunidade-ufabc-contra-a-pandemia-da-covid-19
104	Covid19 transmission risk by health professionals in hospitals in São Bernardo do Campo and Santo André	2	UFABC Universidade Federal do ABC	SP	F	2	http://www.ufabc.edu.br/sobre-o-coronavirus/iniciativas-e-acoes-em-desenvolvimento-pela-comunidade-ufabc-contra-a-pandemia-da-covid-19
105	Development Observatory COVID-19 BR	2	UFABC Universidade Federal do ABC	SP	F	1	http://www.ufabc.edu.br/sobre-o-coronavirus/iniciativas-e-acoes-em-desenvolvimento-pela-comunidade-ufabc-contra-a-pandemia-da-covid-19 E https://covid19br.github.io/
106	Epidemiological the new coronavirus-2019 mapping vulnerable areas of Santo André	2	UFABC Universidade Federal do ABC	SP	F	2	http://pesquisa.ufabc.edu.br/macroamb/wp-content/uploads/2020/05/Di%C3%A1logos-Socioambientais_COVID-19-5.pdf
107	Platform of collaborative practices to combat Covid-19	2	UFABC Universidade Federal do ABC	SP	F	1	http://www.ufabc.edu.br/sobre-o-coronavirus/iniciativas-e-acoes-em-desenvolvimento-pela-comunidade-ufabc-contra-a-pandemia-da-covid-19
108	Solutions for the management and treatment of municipal solid waste after Proliferation of COVID-19	3	UFABC Universidade Federal do ABC	SP	F	1	http://pesquisa.ufabc.edu.br/macroamb/wp-content/uploads/2020/05/Di%C3%A1logos-Socioambientais_COVID-19-5.pdf
109	Development of disinfection cabin for the profes-nal health diminished viral load of PPE before removing	3	UFABC Universidade Federal do ABC	SP	F	1	http://www.ufabc.edu.br/sobre-o-coronavirus/iniciativas-e-acoes-em-desenvolvimento-pela-comunidade-ufabc-contra-a-pandemia-da-covid-19
110	Development of equipment for sterilization N95 masks	3	UFABC Universidade Federal do ABC	SP	F	1	https://fuabc.org.br/wp-content/uploads/2020/04/204_saude_abc.pdf
111	Optimized masks Face Shield production to Combat COVID 19 through Additive Manufacturing (FDM)	3	UFABC Universidade Federal do ABC	SP	F	1	https://www.youtube.com/watch?v=yGsZZyYdtHg
112	Low cost Pulmonary fan Ara Plus: emergency action to combat COVID-19	4	UFABC Universidade Federal do ABC	SP	F	1	http://www.ufabc.edu.br/sobre-o-coronavirus/iniciativas-e-acoes-em-desenvolvimento-pela-comunidade-ufabc-contra-a-pandemia-da-covid-19 e https://www.youtube.com/watch?v=FeFMAF9Seic e https://www.youtube.com/watch?v=wSZT5DvCxJc
113	Development and large-scale production of an artificial respiration circuit silicones sterilizable	4	UFABC Universidade Federal do ABC	SP	F	1	http://propg.ufabc.edu.br/wp-content/uploads/Projetos.pdf
114	Development electrochemical biosensors using graphene oxide as H1N1 viruses to detect and Covid-19.	5	UFABC Universidade Federal do ABC	SP	F	1	http://www.ufabc.edu.br/sobre-o-coronavirus/iniciativas-e-acoes-em-desenvolvimento-pela-comunidade-ufabc-contra-a-pandemia-da-covid-19
115	Proposed methodology for rapid diagnosis and cost of SARS-CoV 2	5	UFABC Universidade Federal do ABC	SP	F	1	http://proec.ufabc.edu.br/gec/ciencia-ao-redor/cenario-cientifico-e-estrategicas-terapeuticas-para-a-covid-19/
116	Studies in vitro and in silico Natural protease inhibitors for 19-Covid	7	UFABC Universidade Federal do ABC	SP	F	1	http://proec.ufabc.edu.br/gec/ciencia-ao-redor/cenario-cientifico-e-estrategicas-terapeuticas-para-a-covid-19/
117	Prospecting active molecules for the treatment of COVID-19	7	UFABC Universidade Federal do ABC	SP	F	1	https://covidata.ufabc.edu.br/
118	The methodology to determine candidate drugs - Coronavirus Disease 2019 (COVID-19) pandemic case study.	7	UFABC Universidade Federal do ABC	SP	F	1	http://www.ufabc.edu.br/sobre-o-coronavirus/iniciativas-e-acoes-em-desenvolvimento-pela-comunidade-ufabc-contra-a-pandemia-da-covid-19
119	Nanotechnology application against Coronavirus	7	UFABC Universidade Federal do ABC	SP	F	1	http://nano.ufabc.edu.br/
120	Screening molecules as antiviral agents against SARS coronavirus-2	7	UFABC Universidade Federal do ABC	SP	F	1	http://proec.ufabc.edu.br/gec/ciencia-ao-redor/cenario-cientifico-e-estrategicas-terapeuticas-para-a-covid-19/ E http://propg.ufabc.edu.br/wp-content/uploads/Projetos.pdf
121	Repositioning of drugs as a treatment option for COVID-19	7	UFABC Universidade Federal do ABC	SP	F	1	http://proec.ufabc.edu.br/gec/ciencia-ao-redor/cenario-cientifico-e-estrategicas-terapeuticas-para-a-covid-19/
122	Violence against women in times of COVID 19: actions p / mitigate insulation effect and the difficulty of access to support	8	UFABC Universidade Federal do ABC	SP	F	2	http://www.ufabc.edu.br/sobre-o-coronavirus/iniciativas-e-acoes-em-desenvolvimento-pela-comunidade-ufabc-contra-a-pandemia-da-covid-19
123	Peripheral memories in Pandemic: the genocide of our by-19 covid	8	UFABC Universidade Federal do ABC	SP	F	1	http://www.ufabc.edu.br/sobre-o-coronavirus/iniciativas-e-acoes-em-desenvolvimento-pela-comunidade-ufabc-contra-a-pandemia-da-covid-19
124	Promoting awareness and resilience as pandemic coping strategy by Covid-19	8	UFABC Universidade Federal do ABC	SP	F	1	https://ava.ufabc.edu.br/enrol/index.php?id=63
125	Paths of innovation in post-Covid 19 companies	8	UFABC Universidade Federal do ABC	SP	F	2	http://www.ufabc.edu.br/sobre-o-coronavirus/iniciativas-e-acoes-em-desenvolvimento-pela-comunidade-ufabc-contra-a-pandemia-da-covid-19
126	The fight against fake before the news COVID-19 pandemic	8	UFABC Universidade Federal do ABC	SP	F	1	https://revistapesquisa.fapesp.br/2020/04/07/epidemia-de-fake-news/
127	Aid to LGBTQIA + population in vulnerable situations	8	UFABC Universidade Federal do ABC	SP	F	1	https://www.facebook.com/coletivoprismalgbt/posts/3036660759730159 e https://www.facebook.com/capolufabc/?hc_ref=ARTExJaUT8W9R5mhgbXHKPRgrshLxW5atlktezGx1Br4ZE9JYbsrVO_TO1uFrQ9ZRaE&fref=nf&__xts__%5B0%5D=68.ARAoTJ0nAljpeL8sFGqHfKjILzs8nv0q2d-Al_ue6AYbBmWwk4cQXBvhvVEM3eyRCmh3AtKJ_2IyJ8DvCIyBlWMgoCjSn5tZ39rsWNBSMLJm-WG7VRoBEK5xmBmDnFVME1Sj4pOql2EsmvFtLWrIWvwV3TuQvFkPqSI6eP1LzxvjSNCJxt0k0t-afgA91-rP…
128	The use of sodium bicarbonate solution in combating the spread of SARS coronavirus-2 / COVID-19 Brazil.	3	UFAC	AC	F		https://conselho.saude.gov.br/images/comissoes/conep/img/boletins/Boletim-EticaemPesquisa-ED16.pdf
129	SintomApp development, application to monitor symptoms of CIVID-19 and recommend actions to combat the pandemic.	2	UFAC Universidade Federal do Acre	AC	F	2	http://www.ufac.br/site/noticias/2020/alunos-de-sistemas-de-informacao-desenvolvem-app-sobre-coronavirus
130	Protocol contingency for coronavirus	2	UFAC Universidade Federal do Acre	AC	F	2	http://www.ufac.br/site/noticias/2020/comite-da-ufac-elabora-protocolo-de-contingencia-para-coronavirus
131	Identification of biomarkers and cellular response COVID-19 to patients Diagnosis and Therapeutic Targets.	5	UFAL	AL	F		https://conselho.saude.gov.br/images/comissoes/conep/img/boletins/Boletim-EticaemPesquisa-ED16.pdf
132	Protective equipment for infected patients	3	UFAM	AM	F	2	http://portal.mec.gov.br/coronavirus/
133	Effects of social confinement in functional ability, level of physical activity and quality of life of older people	8	UFAM	AM	F		https://conselho.saude.gov.br/images/comissoes/conep/img/boletins/Boletim-EticaemPesquisa-ED16.pdf
134	Inova Covid-19 Brazil - desenvolviemnto and production of Personal Protective Equipment (PPE)	3	UFAM Universidade Federal do Amazonas	AM	F	.	http://fasubra.org.br/noticias/covid-19-veja-acoes-da-ufam-e-da-ufpa/
135	Hormonal and immunological biomarkers as prognostic in diabetic patients and obese-19 ICU COVID	2	UFBA	BA	F		https://conselho.saude.gov.br/images/comissoes/conep/img/boletins/Boletim-EticaemPesquisa-ED16.pdf
136	Professional impact on area residents of Quality of Life in Brazil in pandemic times by Covid-19.	8	UFBA	BA	F		https://conselho.saude.gov.br/images/comissoes/conep/img/boletins/Boletim-EticaemPesquisa-ED16.pdf
137	Genetic sequencing of the coronavirus	1	UFBA Universidade Federal da Bahia	BA	F	.	https://coronavirus.ufba.br/sequenciamento-genetico-do-coronavirus-feito-na-ufba-pode-ajudar-desenvolver-remedios-e-vacina
138	Desenvoviemnto the Covida Network Panel - to visualize the evolution of cases, deaths and forecast the situation in Brazil	2	UFBA Universidade Federal da Bahia	BA	F	2	https://coronavirus.ufba.br/parceria-cidacsfiocruz-e-ufba-lanca-ferramenta-de-monitoramento-de-casos#overlay-context=parceria-cidacsfiocruz-e-ufba-lanca-ferramenta-de-monitoramento-de-casos
139	Mapping actions and barriers to combat coronaviruses	2	UFBA Universidade Federal da Bahia	BA	F		https://coronavirus.ufba.br/interagirssa-projeto-da-ufba-mapeia-acoes-e-obstaculos-ao-combate-ao-coronavirus
140	Development of a tool for monitoring the COVID-19 in Brazil and in the world	2	UFC	CE	F	2	http://portal.mec.gov.br/coronavirus/
141	Develop prototypes of three different models of mask; the approved model is already in production process.	3	UFC	CE	F	2	http://portal.mec.gov.br/coronavirus/
142	ELMO Development of an assisted breathing helmet	4	UFC	CE	F	1	http://portal.mec.gov.br/coronavirus/
143	Monitoring Panel Covid-19 on-line, fed daily automatically	2	UFCA	CE	F	2	http://portal.mec.gov.br/coronavirus/
144	Tool modeling and forecasting the incidence of COVID-19 in nearly 200 countries	2	UFCA	CE	F	2	http://portal.mec.gov.br/coronavirus/
145	Desenvoviemnto the Pulmonary Ventilator Emergency Mechanic	4	UFCAT	GO	F	2	https://www.catalao.ufg.br/n/127105-ufcat-avanca-em-projeto-de-ventilador-pulmonar-de-emergencia
146	Platform creation for monitoring Covid-19	2	UFCG	PB	F	2	http://portal.mec.gov.br/coronavirus/
147	Genomic and epidemiological characterization of the SARS-CoV-2 in southern Brazil.	1	UFCSPA	RS	F	-	https://www.ufcspa.edu.br/index.php/coronavirus/pesquisas
148	COVID-19: evidence for all	2	UFCSPA	RS	F	-	https://www.ufcspa.edu.br/index.php/coronavirus/pesquisas
149	Route Epidemiological, Clinical and Genomic the SARS coronavirus causing COVID-2-19 virus	2	UFCSPA	RS	F	-	https://www.ufcspa.edu.br/index.php/coronavirus/pesquisas
150	COVID monitoring in RS	2	UFCSPA	RS	F	1	https://www.ufcspa.edu.br/index.php/coronavirus/8401-segunda-fase-de-pesquisa-aponta-mais-de-15-mil-contaminados-por-covid-19-no-estado; https://www.ufcspa.edu.br/index.php/ultimas-noticias/34-noticias/8369-pesquisa-para-deteccao-de-anticorpos-da-covid-19-tem-segunda-fase
151	COVID in RS	2	UFCSPA	RS	F	-	https://www.ufcspa.edu.br/index.php/coronavirus/pesquisas
152	Evaluation of diagnostic properties of rapid test for COVID-19	5	UFCSPA	RS	F	-	https://www.ufcspa.edu.br/index.php/coronavirus/pesquisas
153	Confronting Social COVID-19	8	UFCSPA	RS	F	-	https://www.ufcspa.edu.br/index.php/coronavirus/pesquisas
154	Desenvoviemnto of inexpensive respirators contaminated with COVID	4	UFDPAR	PI	F	1	https://www.cidadesemfoco.com/fisioterapeutas-criam-ventilador-mecanico-de-baixo-custo-no-piaui/ https://cearaemoff.com.br/noticias/covid-19-respiradores-de-baixo-custo-desenvolvidos-por-piauienses-aguardam-aprovacao-da-anvisa , https://g1.globo.com/pi/piaui/noticia/2020/04/26/respiradores-de-baixo-custo-desenvolvidos-por-piauienses-aguardam-aprovacao-da-anvisa.ghtml , https://g1.globo.com/pi/pia…
155	Ufersa professor research uses visualization of spatial data to combat coronavirus	2	UFERSA	RN	F	.	https://assecom.ufersa.edu.br/wp-content/uploads/sites/24/2020/04/Visualizac%CC%A7a%CC%83o-Espacial-do-COVDI.pdf
156	Study shows dynamic growth in regions infected by Covid19 RN	2	UFERSA	RN	F	.	https://assecom.ufersa.edu.br/wp-content/uploads/sites/24/2020/05/Nota-T%C3%A9cnica_-Infectados-RN_-Covid19_-Ufersa.pdf
157	Researchers at UFERSA seek alternatives for the production of Face Shield	3	UFERSA	RN	F	.	https://assecom.ufersa.edu.br/2020/05/07/pesquisadores-da-ufersa-buscam-alternativas-para-producao-de-face-shield/
158	Perceptions of medical students and nursing on the pandemic by coronavirus: qualitative study.	8	UFES	ES	F		https://conselho.saude.gov.br/images/comissoes/conep/img/boletins/Boletim-EticaemPesquisa-ED16.pdf
159	Monitoring and evolution of COVID-19	2	UFES	ES	F	2	http://covid19.alegre.ufes.br/
160	Mathematical model simulates advance coronavirus	2	UFES	ES	F	2	http://coronavirus.ufes.br/conteudo/modelo-matematico-construido-na-ufes-simulara-avanco-do-coronavirus
161	GET-UF-19 AGAINST COVID to anticipate the evolution of the epidemic	2	UFF Universidade Federal Fluminense	RJ	F	2	http://portal.mec.gov.br/coronavirus/
162	Desenvoviemnto and creation of the first prototype mechanical ventilator	4	UFF Universidade Federal Fluminense	RJ	F	2	http://portal.mec.gov.br/coronavirus/
163	Clinical and laboratory correlations, differential diagnosis, progress and outcomes in patients hospitalized for COVID-19	5	UFF Universidade Federal Fluminense	RJ	F	1	http://portal.mec.gov.br/coronavirus/
164	Analysis COVID-pneumatic suspensions 19	2	UFF Universidade Federal Fluminense	RJ	F	2	http://www.uff.br/?q=noticias/11-05-2020/professor-da-uff-desenvolve-estudo-sobre-transmissao-do-coronavirus-pelo-ar
165	Confronting the new coronavirus (Covid-19) by nursing professionals: limits and possibilities.	2	UFF Universidade Federal Fluminense	RJ	F	2	http://www.uff.br/?q=curo-realiza-pesquisa-sobre-enfrentamento-da-covid-19-pelos-profissionais-de-enfermagem-limites-e-0
166	Multinational study on the practice of wearing a face shield between the general public during the pandemic Covid-19.	2	UFF Universidade Federal Fluminense	RJ	F	2	http://www.uff.br/?q=noticias/06-05-2020/uff-participa-de-pesquisa-multinacional-sobre-o-uso-de-mascara-na-pandemia
167	DescartUFF - Incorrect use of substances against COVID-19	8	UFF Universidade Federal Fluminense	RJ	F	2	http://www.uff.br/?q=descartuff-utilizacao-incorreta-de-substancias-contra-covid-19
168	Science vs misinformation: the importance of combating anti-science in coronavirus times	8	UFF Universidade Federal Fluminense	RJ	F	2	http://www.uff.br/?q=noticias/09-04-2020/ciencia-contra-desinformacao-pesquisadora-da-uff-explica-importancia-do-combate
169	Prevalence and factors associated with adherence to preventive measures against SARS coronavirus-VOC-2.	2	UFFS	SC			https://conselho.saude.gov.br/images/comissoes/conep/img/boletins/Boletim-EticaemPesquisa-ED16.pdf
170	Epidemiology of Covid-19 in Rio Grande do Sul: population-based study and validation of diagnostic tests	2	UFFS	SC	F	1	https://www.uffs.edu.br/campi/passo-fundo/noticias/estudo-que-identificara-casos-de-covid-19-no-estado-tem-inicio-neste-sabado + https://saude.rs.gov.br/rio-grande-do-sul-tera-pesquisa-inedita-sobre-avanco-do-coronavirus
171	Study of antibodies to Covid-19 next to the Municipal Health Department of Goiânia, Aparecida de Goiânia	2	UFG	GO	F	2	https://www.ufg.br/n/126949-sms-de-goiania-aparecida-de-goiania-e-ufg-realizam-estudo-de-anticorpos-para-covid-19
172	COVID-19 in Goiás: impacts on health and the economy	2	UFG	GO	F	2	https://jornal.ufg.br/n/125536-ufg-desenvolve-estudo-tecnico-sobre-a-covid-19-em-goias https://files.cercomp.ufg.br/weby/up/243/o/Estudo_Coronavirus_Goias_Secplan_UFG_V1.0.1_25-03-2020.pdf
173	Mapping Covid-19: Guidelines for use in the school environment	2	UFG	GO	F	2	https://jornal.ufg.br/n/126523-plataforma-orienta-professores-e-alunos-sobre-estudo-da-covid-19
174	Prototype Development Mechanical Respirator	4	UFG	GO	F	1	https://www.ufg.br/n/126967-ufg-apresenta-prototipo-de-respirador-mecanico-desenvolvido-na-instituicao
175	Exergames as coping strategies for anxiety disorders during quarantine COVID-19	8	UFG	GO	F	2	https://jornal.ufg.br/n/127042-exergames-podem-ser-atividade-fisica-durante-a-pandemia https://www.liebertpub.com/doi/full/10.1089/g4h.2020.0060?url_ver=Z39.88-2003&rfr_id=ori:rid:crossref.org&rfr_dat=cr_pub%3dpubmed
176	Desenvoviemnto Cartography dynamics of the new coronavirus	2	UFGD	MS	F	2	http://portal.mec.gov.br/coronavirus/
177	Monitoring of official epidemiological data regarding the pandemic Covid-19 in Jataí and Miners	2	UFJ Univ Federal de Jataí	GO	F	2	http://portal.mec.gov.br/coronavirus/
178	Population study to assess adherence to public health measures and their impact on pandemic COVID-19.	2	UFJ Univ Federal de Jataí	GO	F		https://conselho.saude.gov.br/images/comissoes/conep/img/boletins/Boletim-EticaemPesquisa-ED16.pdf
179	Retrospective and prospective cohort: lifestyle of the university population subjected to quarantine Covid-19	8	UFJ Univ Federal de Jataí	GO	F		https://conselho.saude.gov.br/images/comissoes/conep/img/boletins/Boletim-EticaemPesquisa-ED16.pdf
180	Desenvolviento an intelligent system DIAL Corona virus	2	UFJF	MG	F	2	http://portal.mec.gov.br/coronavirus/
181	Development of Virtual Platform Juiz de Fora Saving All	2	UFJF	MG	F	2	http://portal.mec.gov.br/coronavirus/
182	Characteristics and outcomes of patients with COVID-19 in intensive care units in Brazil.	2	UFJF	MG	F		https://conselho.saude.gov.br/images/comissoes/conep/img/boletins/Boletim-EticaemPesquisa-ED16.pdf
183	Prototype development of a visor for protection against the new coronavirus	3	UFJF	MG	F	2	http://portal.mec.gov.br/coronavirus/
184	Dealing with COVID-19.	8	UFJF	MG	F		https://conselho.saude.gov.br/images/comissoes/conep/img/boletins/Boletim-EticaemPesquisa-ED16.pdf
185	Coronavirus COVID-19 and-19: a study of elderly and elderly	8	UFJF	MG	F		https://conselho.saude.gov.br/images/comissoes/conep/img/boletins/Boletim-EticaemPesquisa-ED16.pdf
186	Researchers develop study of chloroquine analogues	7	UFJF Universidade Federal de Juiz de Fora	MG	F	1	https://www2.ufjf.br/noticias/2020/05/11/pesquisa-da-andifes-demonstra-papel-das-universidades-no-combate-a-covid-19/ , https://www2.ufjf.br/noticias/2020/04/14/pesquisadores-desenvolvem-estudo-sobre-analogos-de-cloroquina/ , https://www2.ufjf.br/noticias/2020/04/17/ufjf-recebe-bolsas-emergenciais-para-pesquisas-sobre-covid-19/ , https://pt.wikipedia.org/wiki/Universidade_Federal_de_Juiz_de_Fora
187	Epidemiological research on social distancing	2	UFLA Lavras	MG	F	2	http://portal.mec.gov.br/coronavirus/
188	Epidemiological research on the role of health professionals in fighting COVID-19	2	UFLA Lavras	MG	F	2	http://portal.mec.gov.br/coronavirus/
189	Serological monitoring in Lavras and micro	2	UFLA Lavras	MG	F	2	http://portal.mec.gov.br/coronavirus/
190	Development of a bed with enclosure for infected patient transport.	3	UFLA Lavras	MG	F	2	http://portal.mec.gov.br/coronavirus/
191	Development automated mechanical respirator that promotes artificial ventilation	4	UFLA Lavras	MG	F	2	http://portal.mec.gov.br/coronavirus/
192	Development using a respirator mask diving and hydrocolloid	4	UFLA Lavras	MG	F	2	http://portal.mec.gov.br/coronavirus/
193	Development platform for immunological diagnosis by ELISA	5	UFLA Lavras	MG	F	2	http://portal.mec.gov.br/coronavirus/
194	Telemedicine development platform for remote service	8	UFLA Lavras	MG	F	2	http://portal.mec.gov.br/coronavirus/
195	TeleCovid App for call center with medical students	8	UFLA Lavras	MG	F	2	http://portal.mec.gov.br/coronavirus/
196	Researchers do participatory mapping COVID-19 in St. Louis	2	UFMA Universidade Federal do Maranhão	MA	F	2	https://imirante.com/sao-luis/noticias/2020/04/29/mais-de-14-dos-pesquisados-na-grande-sao-luis-afirmam-ter-em-casa-pessoas-com-suspeita-ou-confirmados.shtml
197	The situation of covid-19 in Maranhão - analysis and emerging trends	2	UFMA Universidade Federal do Maranhão	MA	F	2	http://aprumasecaosindical.org/2020/05/14/artigo-do-professor-saulo-pinto-departamento-de-economia-ufma-a-situacao-do-covid-19-no-maranhao-analise-e-tendencias-emergentes/
198	UFMA conducts research on the impact of coronavirus among students	8	UFMA Universidade Federal do Maranhão	MA	F	2	https://portais.ufma.br/PortalUfma/paginas/noticias/noticia.jsf?id=56100
199	The laboratory profile evaluation, radiographic and symptomatic patients from COVID-19 in Minas Gerais	1	UFMG	MG	F		https://conselho.saude.gov.br/images/comissoes/conep/img/boletins/Boletim-EticaemPesquisa-ED16.pdf
200	Comorbidities such as microbial COVID-19 prognostic factors	1	UFMG	MG	F		https://conselho.saude.gov.br/images/comissoes/conep/img/boletins/Boletim-EticaemPesquisa-ED16.pdf
201	Clinical features / laboratory: children and adolescents with suspected / diagnosed COVID-19 in the HC UFMG	2	UFMG	MG	F		https://conselho.saude.gov.br/images/comissoes/conep/img/boletins/Boletim-EticaemPesquisa-ED16.pdf
202	Features clinical / laboratory and imaging of patients with pulmonary COVID-19 admitted to the HC UFMG	2	UFMG	MG	F		https://conselho.saude.gov.br/images/comissoes/conep/img/boletins/Boletim-EticaemPesquisa-ED16.pdf
203	Influence of COVID-19 on Mental Health of the population and their health care professionals	8	UFMG	MG	F		https://conselho.saude.gov.br/images/comissoes/conep/img/boletins/Boletim-EticaemPesquisa-ED16.pdf
204	Lab NB3 to develop early stage molecular Diagnoses and production inputs for diagnosis Covid-19	5	UFMG	MG	F	2	http://portal.mec.gov.br/coronavirus/
205	Consortium NanoBiotec COVID-19: vaccine development for COVID-ionizable lipid nanoparticles using 19.	6	UFMG	MG	F	2	http://portal.mec.gov.br/coronavirus/
206	Consortium NanoBiotec COVID-19: Development of nanoparticles to release siRNA in lung cells	7	UFMG	MG	F	2	http://portal.mec.gov.br/coronavirus/
207	Consortium NanoBiotec COVID-19: Treatment of SARS with fullerol to reduce mortality by 19-COVID	7	UFMG	MG	F	2	http://portal.mec.gov.br/coronavirus/
208	Consortium NanoBiotec COVID-19: Use of artificial intelligence p / modeling COVID-19 and direct therapy	7	UFMG	MG	F	2	http://portal.mec.gov.br/coronavirus/
209	Randomized Clinical Trial with Chloroquine versus hydroxychloroquine	7	UFMG	MG	F	2	http://portal.mec.gov.br/coronavirus/
210	Study on the effect of increasing the Covid-19 tests in 20% and results in lives saved	2	UFMG Universidade Federal de Minas Gerais	MG	F	2	https://ufmg.br/comunicacao/noticias/aumento-de-testes-da-covid-19-em-apenas-20-pode-salvar-vidas
211	UFMG group will monitor the new coronavirus in the sewer in Belo Horizonte and Contagem	2	UFMG Universidade Federal de Minas Gerais	MG	F	2	https://ufmg.br/comunicacao/noticias/grupo-da-ufmg-executa-projeto-piloto-de-monitoramento-da-covid-19-no-esgoto https://ufmg.br/comunicacao/noticias/pesquisadores-da-ufmg-alertam-para-efeitos-de-presenca-do-novo-coronavirus-no-esgoto
212	Research on vaccine Covid-19 involves complex processes that must be followed	6	UFMG Universidade Federal de Minas Gerais	MG	F	1	https://ufmg.br/comunicacao/noticias/vacina-contra-a-covid-19-envolve-processos-complexos-que-precisam-ser-seguidos-a-risca http://www.mctic.gov.br/mctic/opencms/salaImprensa/noticias/arquivos/2020/03/RedeVirus_MCTIC_mobiliza_instituicoes_em_resposta_ao_coronavirus.html
213	ICB researchers investigate potential drugs against Covid-19	7	UFMG Universidade Federal de Minas Gerais	MG	F	2	https://ufmg.br/comunicacao/noticias/cientistas-do-icb-investigam-potenciais-drogas-contra-a-covid-19 https://www.preprints.org/manuscript/202004.0003/v1
214	Research will investigate the behavioral changes caused by Covid-19	8	UFMG Universidade Federal de Minas Gerais	MG	F	2	https://ufmg.br/comunicacao/noticias/pesquisa-investigara-as-mudancas-comportamentais-provocadas-pela-covid-19
215	Study of the pandemic effects on health and quality of life of LGBT people	8	UFMG Universidade Federal de Minas Gerais	MG	F	2	https://ufmg.br/comunicacao/noticias/pesquisa-investiga-saude-e-qualidade-de-vida-de-lgbt-s-na-pandemia
216	Survey on the epidemiology of Covid-19 in the Midwest region of Brazil	2	UFMS	MS	F	2	http://portal.mec.gov.br/coronavirus/
217	Context analysis family of victims of the disease in Mato Grosso do Sul and resistance in maintaining social isolation	8	UFMS	MS	F	2	http://portal.mec.gov.br/coronavirus/
218	Study of the Corona Virus on Mental Health - UFMS	8	UFMS	MS	F		https://conselho.saude.gov.br/images/comissoes/conep/img/boletins/Boletim-EticaemPesquisa-ED16.pdf
219	Simulation model of the impact points Covid-19 in hospital infrastructure	2	UFMS Universidade Federal do Mato Grosso do Sul	MS	F	.	https://www.ufms.br/utilizacao-de-infraestrutura-hospitalar-em-campo-grande-ainda-esta-confortavel-conforme-pesquisa/
220	Search evaluates systemically and integrated the Covid-19 in the state of Matro Grosso do Sul	2	UFMS Universidade Federal do Mato Grosso do Sul	MS	F	.	https://www.ufms.br/pesquisa-avalia-de-forma-sistemica-e-integrada-a-covid-19-no-estado/
221	Study on method for rapid diagnosis of Covid-19	5	UFMS Universidade Federal do Mato Grosso do Sul	MS	F	1	https://www.ufms.br/pesquisadores-propoem-metodo-para-diagnostico-rapido-da-covid-19/
222	Research on effects of homeopathic drugs Covid-19	7	UFMS Universidade Federal do Mato Grosso do Sul	MS	F	.	https://www.ufms.br/pesquisadores-estudam-efeitos-de-medicamentos-homeopaticos-contra-covid-19/
223	Research of coping with stress generated by Covid-19	8	UFMS Universidade Federal do Mato Grosso do Sul	MS	F	.	https://www.ufms.br/pesquisador-propoe-projeto-de-enfrentamento-ao-estresse-gerado-pela-covid-19/
224	Study of changes in physical activity by the Campo Grande population	8	UFMS Universidade Federal do Mato Grosso do Sul	MS	F	.	https://www.ufms.br/pesquisa-aponta-mudancas-drasticas-na-pratica-de-atividades-fisicas-pela-populacao-campo-grandense/
225	Impacts of the current crisis on small businesses	8	UFMS Universidade Federal do Mato Grosso do Sul	MS	F	.	https://www.ufms.br/pesquisadores-estudam-impactos-da-crise-provocada-pela-covid-19-em-pequenos-negocios/
226	Studies and projections about the transmission of new coronavirus	2	UFMT Universidade Federal do Mato Grosso	MT	F	.	https://www.youtube.com/watch?v=PtgnDdisXH4&feature=youtu.be
227	Study on the spread of COVID-19 in Brazil	2	UFMT Universidade Federal do Mato Grosso	MT	F	.	https://www.ufmt.br/ufmt/site/noticia/visualizar/47957/Cuiaba
228	Research to assess the ability of the TM healthcare system face the COVID-19	2	UFMT Universidade Federal do Mato Grosso	MT	F	.	http://geografiaufmt.com.br/index.php/pt-br/component/sppagebuilder/?view=page&id=5
229	SARS-CoV2 (COVID-19) in West Bahia: A cross-sectional study with an interdisciplinary approach	2	UFOB	BA	F		https://conselho.saude.gov.br/images/comissoes/conep/img/boletins/Boletim-EticaemPesquisa-ED16.pdf
230	Profile of subclasses of immunoglobulin G and the participation of neutralizing antibodies in natural history COVID-19	1	UFOP Universidade Federal de Ouro Preto	MG	F	1	https://ufop.br/sites/default/files/ufop_-_acoes_relacionadas_a_prevencao_e_controle.pdf
231	Pulmonary involvement: functional aspects and CT scans of patients after acute illness by COVID-19	1	UFOP Universidade Federal de Ouro Preto	MG	F	1	https://ufop.br/sites/default/files/ufop_-_acoes_relacionadas_a_prevencao_e_controle.pdf
232	Identification of post-translational modifications in the genome of SAR-COV2 and its relationship with viral replication and mutation	1	UFOP Universidade Federal de Ouro Preto	MG	F	1	https://ufop.br/sites/default/files/ufop_-_acoes_relacionadas_a_prevencao_e_controle.pdf
233	Longitudinal Study: microglial activation markers in patients immunized to 19-COVID and cognitive function	1	UFOP Universidade Federal de Ouro Preto	MG	F	1	https://ufop.br/sites/default/files/ufop_-_acoes_relacionadas_a_prevencao_e_controle.pdf
234	oxidative burst evaluation in polymorphonuclear leukocytes of patients after infection with coronavirus	1	UFOP Universidade Federal de Ouro Preto	MG	F	1	https://ufop.br/sites/default/files/ufop_-_acoes_relacionadas_a_prevencao_e_controle.pdf
235	Identification of biomarkers of pulmonary Fibrogenesis Covid-19	1	UFOP Universidade Federal de Ouro Preto	MG	F	1	https://fapemig.br/media/2020-01_-_Coronavirus_NAO_Aprovados.pdf
236	Epitranscriptoma the SARS coronavirus-2 and its relationship with Clinical Manifestations of Covid-19 MG municipalities	1	UFOP Universidade Federal de Ouro Preto	MG	F	1	https://fapemig.br/media/2020-01_-_Coronavirus_NAO_Aprovados.pdf
237	Overweight and obesity as a risk factor for COVID-19 and pathophysiological implications	2	UFOP Universidade Federal de Ouro Preto	MG	F	1	https://ufop.br/sites/default/files/ufop_-_acoes_relacionadas_a_prevencao_e_controle.pdf
238	Systemic immune response biomarker evaluation and correlation with clinical outcome in patients COVID -19	2	UFOP Universidade Federal de Ouro Preto	MG	F	1	https://ufop.br/sites/default/files/ufop_-_acoes_relacionadas_a_prevencao_e_controle.pdf
239	Study sonre mobility of persons after the quarantine-19 Covid	2	UFOP Universidade Federal de Ouro Preto	MG	F	1	https://fapemig.br/media/2020-01_-_Coronavirus_NAO_Aprovados.pdf
240	Undocumented infections of SARS-CoV-2 in the city of Toledo, Minas Gerais: A serological evaluation	2	UFOP Universidade Federal de Ouro Preto	MG	F	1	https://ufop.br/sites/default/files/ufop_-_acoes_relacionadas_a_prevencao_e_controle.pdf
241	Cross Epidemic: prospecting dengue and arboviral as possible comorbidities in patients suspected of COVID-19	2	UFOP Universidade Federal de Ouro Preto	MG	F	1	https://ufop.br/sites/default/files/ufop_-_acoes_relacionadas_a_prevencao_e_controle.pdf
242	Logistics related to the management of health professionals across the diagnostic tests for Covid-19 positive / negative	2	UFOP Universidade Federal de Ouro Preto	MG	F	1	https://ufop.br/sites/default/files/ufop_-_acoes_relacionadas_a_prevencao_e_controle.pdf
243	Co-occurrence of infections COVID-19 infectious populations under pressure arboviruses and other tropical diseases	2	UFOP Universidade Federal de Ouro Preto	MG	F	1	https://ufop.br/sites/default/files/ufop_-_acoes_relacionadas_a_prevencao_e_controle.pdf
244	Profile expansion of COVID-19 in municipalities in the Iron Quadrangle	2	UFOP Universidade Federal de Ouro Preto	MG	F	1	https://ufop.br/sites/default/files/ufop_-_acoes_relacionadas_a_prevencao_e_controle.pdf
245	Prevalence, awareness of Risk and Protective Strategies in Health Pandemic context in mining towns	2	UFOP Universidade Federal de Ouro Preto	MG	F	1	https://fapemig.br/media/2020-01_-_Coronavirus_NAO_Aprovados.pdf
246	Implications for epidemiological profile of Respiratory-streams and parameters for mechanical ventilation in patients with COVID-19	2	UFOP Universidade Federal de Ouro Preto	MG	F	1	https://ufop.br/sites/default/files/ufop_-_acoes_relacionadas_a_prevencao_e_controle.pdf
247	Tracking and Monitoring Cases Of Suspected And At Risk For Covid-19 In Health Microregion De Ouro Preto	2	UFOP Universidade Federal de Ouro Preto	MG	F	1	https://fapemig.br/media/2020-01_-_Coronavirus_NAO_Aprovados.pdf
248	Monitoring Expansion of Covid-19 in the Iron Quadrangle Municipalities	2	UFOP Universidade Federal de Ouro Preto	MG	F	1	https://fapemig.br/media/2020-01_-_Coronavirus_NAO_Aprovados.pdf
249	Creation of computer equipment and automation to support the fight against new coronavirus	4	UFOP Universidade Federal de Ouro Preto	MG	F	2	https://ufop.br/sites/default/files/ufop_-_acoes_relacionadas_a_prevencao_e_controle.pdf
250	Imunoinformática the application to identify epitopes and rational design of vaccines multiepítopos COVID-19	6	UFOP Universidade Federal de Ouro Preto	MG	F	1	https://ufop.br/sites/default/files/ufop_-_acoes_relacionadas_a_prevencao_e_controle.pdf
251	Development of Molecular imprinted polymer particles for sustained-release larly hydroxychloroquine	7	UFOP Universidade Federal de Ouro Preto	MG	F	1	https://fapemig.br/media/2020-01_-_Coronavirus_NAO_Aprovados.pdf
252	Diagnosis and survival measures of enterprises in the service sector during and after the pandemic Covid-19	8	UFOP Universidade Federal de Ouro Preto	MG	F	1	https://fapemig.br/media/2020-01_-_Coronavirus_NAO_Aprovados.pdf
253	clinical and immunological benefits of exercise: effects in susceptibility, progression and prognosis of COVID-19	8	UFOP Universidade Federal de Ouro Preto	MG	F	1	https://ufop.br/sites/default/files/ufop_-_acoes_relacionadas_a_prevencao_e_controle.pdf
254	Effect of the pandemic Covid-19 on Mental Health and Nutrition Academic Community: Longitudinal Assessment	8	UFOP Universidade Federal de Ouro Preto	MG	F	1	https://fapemig.br/media/2020-01_-_Coronavirus_NAO_Aprovados.pdf
255	To analyze the inference growth in the number of infected Covid Para-19	2	UFPA	PA	F	2	https://portal.ufpa.br/index.php/ultimas-noticias2/11531-grupo-de-estudos-realiza-pesquisa-para-analisar-a-inferencia-do-crescimento-do-numero-de-infectados-por-covid-19-no-para
256	Pandemic growth projection in 3rd world countries with mathematical model appropriate to the demographic reality	2	UFPA	PA	F	2	http://portal.mec.gov.br/coronavirus/
257	Factors that may influence the protection capacity of the tissue masks	3	UFPA	PA	F	2	https://portal.ufpa.br/index.php/ultimas-noticias2/11530-estudo-aponta-fatores-que-podem-influenciar-a-capacidade-de-protecao-das-mascaras-de-tecido
258	SOLIDARITY / WHO International Study of additional treatments for Covid-19 in hospitalized patients	7	UFPA	PA	F	2	http://portal.mec.gov.br/coronavirus/
259	Psychological effects of isolation on Preventive Pandemic Covid-19	8	UFPA	PA	F	2	https://conselho.saude.gov.br/images/comissoes/conep/img/boletins/Boletim-EticaemPesquisa-ED16.pdf; http://portal.mec.gov.br/coronavirus
260	Analyzing the spread of new coronavirus in different weather conditions	2	UFPA Universidade Federal do Pará	PA	F	2	https://portal.ufpa.br/index.php/ultimas-noticias2/11522-pesquisadores-da-ufpa-realizam-estudo-que-analisa-a-propagacao-do-novo-coronavirus-em-diferentes-condicoes-climaticas
261	Development of pulmonary Respirator	4	UFPB Universidade Federal da Paraíba	PB	F	2	http://ufpb.br/inova/contents/noticias/respirador-da-ufpb-37-vezes-mais-barato-ficara-com-licenca-aberta-para-empresas-produzirem , https://www.ufpb.br/ufpb/contents/noticias/respirador-pulmonar-da-ufpb-tem-licenca-liberada-para-producao-por-empresas
262	Test development for electrochemical point of care diagnostic Covid-19	5	UFPB Universidade Federal da Paraíba	PB	F	2	https://www.ufpb.br/ufpb/contents/noticias/pesquisadores-da-ufpb-desenvolvem-teste-de-covid-19-mais-rapido-e-barato , http://www.quimica.ufpb.br/dq/contents/paginas/pessoas/copy37_of_ercules
263	Bank of samples for the identification of SARS-CoV-2 related coronaviroses in dogs and cats	1	UFPE	PE	F	.	https://www.ufpe.br/covid-19/observatorio/politicas
264	Assess and meet the conditions of hearing and balance of patients COVID-19 in Pernambuco	1	UFPE	PE	F	.	https://www.ufpe.br/covid-19/observatorio/politicas
265	Genomic diversity of SARS-Cov-2 strains isolated from patients with COVID-19 in the state of Pernambuco, Brazil.	1	UFPE	PE	F	.	https://www.ufpe.br/covid-19/observatorio/diagnostico
266	Genetic sequencing and analysis by spectrophotometry mass of SARS-CoV-2.	1	UFPE	PE	F	.	https://www.ufpe.br/covid-19/observatorio/diagnostico
267	Identification of proteomic markers of the host.	1	UFPE	PE	F	.	https://www.ufpe.br/covid-19/observatorio/diagnostico
268	Prospecting for clinical development of biomarkers of COVID-19	1	UFPE	PE	F	.	https://www.ufpe.br/covid-19/observatorio/diagnostico
269	Geo-monitoring and Backtracking of Covid-19 Spread	2	UFPE	PE	F	.	https://www.ufpe.br/industrias-criativas
270	Spatial analysis and cnfecção of thematic maps related to Covid-19	2	UFPE	PE	F	.	https://www.ufpe.br/covid-19/observatorio/economia
271	Platform for Simulation and Evaluation of Public Policies for COVID-19 Control	2	UFPE	PE	F	.	https://www.ufpe.br/covid-19/observatorio/politicas
272	Predictive analysis of the evolution of SARS coronavirus pandemic-2 from the genomic mutation rate	2	UFPE	PE	F	.	https://www.ufpe.br/covid-19/observatorio/diagnostico
273	Observatory project Covid-19 (OCOVID19).	2	UFPE	PE	F	.	https://www.ufpe.br/industrias-criativas
274	System for providing data and evaluation of local models for forecasting the COVID-19	2	UFPE	PE	F	.	https://www.ufpe.br/industrias-criativas
275	Analysis of environmental and urban conditions of favorable factors to the spread of COVID-19 in Recife	2	UFPE	PE	F	.	https://www.ufpe.br/covid-19/observatorio/economia
276	Modeling related fees to Covid-19	2	UFPE	PE	F	.	https://www.ufpe.br/covid-19/observatorio/economia
277	Clinical outcome of immunosuppressed patients with COVID-19	2	UFPE	PE	F	.	https://www.ufpe.br/covid-19/observatorio/diagnostico
278	Projections of scenarios and evaluation of restrictive measures on the progress of COVID / 19: the case of Brazil.	2	UFPE	PE	F	.	https://www.ufpe.br/covid-19/observatorio/politicas
279	Covid-19 waste: diagnosis and protective measures	2	UFPE	PE	F	.	https://www.ufpe.br/covid-19/observatorio/politicas
280	spatial mapping of neighborhoods and regions critical to the spread of the outbreak of COVID-19 in Caruaru / PE	2	UFPE	PE	F	.	https://www.ufpe.br/covid-19/observatorio/politicas
281	Developing smart device for viral sterilization environments using ultraviolet radiation.	3	UFPE	PE	F	.	https://www.ufpe.br/industrias-criativas
282	UVCLEAN robot for hospital disinfection	3	UFPE	PE	F	.	https://www.ufpe.br/industrias-criativas
283	Use of Electrical Impedance Tomography (EIT) to facilitate the prognosis and diagnosis of the clinical picture of COVID-19.	5	UFPE	PE	F	.	https://www.ufpe.br/industrias-criativas
284	Protein production of SARS coronavirus-2 in Pichia pastoris yeast for the development of serological diagnosis	5	UFPE	PE	F	.	https://www.ufpe.br/covid-19/observatorio/diagnostico
285	IKONOS: Intelligent system for diagnosis of Covid-19 by analysis of lung x-ray images	5	UFPE	PE	F	.	https://www.ufpe.br/covid-19/observatorio/diagnostico
286	Diagnostic development fast and flexible disposable biodevices sen-sores to diagnose COVID-19	5	UFPE	PE	F	.	https://www.ufpe.br/covid-19/observatorio/diagnostico
287	Investigation of Natural History and evaluation of new diagnostic biomarca-ers and clinical management of COVID-19	5	UFPE	PE	F	.	https://www.ufpe.br/covid-19/observatorio/diagnostico
288	System for detection, monitoring and prognosis predictive COVID pa ra-19 using x-ray and CT images (deep learning)	5	UFPE	PE	F	.	https://www.ufpe.br/industrias-criativas
289	Motion detection quick and inexpensive corona virus (covid-19) imunossorológica for detection.	5	UFPE	PE	F	.	https://www.ufpe.br/covid-19/observatorio/diagnostico
290	Computer aiming to Early Detection of COVID-19 in CT images.	5	UFPE	PE	F	.	https://www.ufpe.br/industrias-criativas
291	Heg.IA: Prototype of a system for analysis of low cost p / detection Covid-19 and admission prediction	5	UFPE	PE	F	.	https://www.ufpe.br/covid-19/observatorio/diagnostico
292	Use of Respiratory Diagnostic Assistant prototype (RDA) in patients affected with Covid-19.	5	UFPE	PE	F	.	https://www.ufpe.br/industrias-criativas
293	Prospecting for clinical development of biomarkers of COVID-19	5	UFPE	PE	F	.	https://www.ufpe.br/covid-19/observatorio/diagnostico , https://www.ufpe.br/covid-19 , https://www.ufpe.br/covid-19/clipping/-/asset_publisher/go4ppCdVvzEw/content/ufpe-recebe-r-12-milhoes-para-pesquisas-relacionadas-ao-novo-coronavirus/2732120 , https://g1.globo.com/pe/pernambuco/noticia/2020/04/17/ufpe-recebe-r-12-milhoes-para-investimento-em-projetos-de-combate-ao-novo-coronavirus.ghtml , http…
294	immunomodulatory antiviral peptides with activity against SARS-CoV-2, massive selection in silico and activity tests	7	UFPE	PE	F	.	https://www.ufpe.br/covid-19/observatorio/diagnostico
295	PlatMAMP - Platform for the rational development of peptide anti-SARS-CoV-2.	7	UFPE	PE	F	.	https://www.ufpe.br/covid-19/observatorio/diagnostico
296	Rehabilitation and clinical evolution of patients infected with COVID-19 and chronic diseases who undergo exercise	7	UFPE	PE	F	.	https://www.ufpe.br/covid-19/observatorio/politicas
297	Selection of bioactive plant-derived inhibitors of COVID19 Caatinga and response differential proteomics.	7	UFPE	PE	F	.	https://www.ufpe.br/covid-19/observatorio/diagnostico
298	Shoo COVID: Growth Projection COVID-19 using Artificial Intelligence.	8	UFPE	PE	F	.	https://www.ufpe.br/industrias-criativas
299	System Information and Decision for screening patients with suspected COVID-19	8	UFPE	PE	F	.	https://www.ufpe.br/industrias-criativas
300	Meanings of Pandemic and Quarantine and relations with self-awareness, Religiosity, coping and Death	8	UFPE	PE	F	.	https://www.ufpe.br/covid-19/observatorio/politicas
301	Proposing a "social vaccine" to face the COVID-19: Knowledge of the protective measures and affective implications for net time	8	UFPE	PE	F	.	https://www.ufpe.br/covid-19/observatorio/politicas
302	Psychological, socio-cultural and economic conditions of individual reactions to the pandemic and the containment measures	8	UFPE	PE	F	.	https://www.ufpe.br/covid-19/observatorio/politicas
303	FIGHTING COVID-19: a multidisciplinary approach	8	UFPE	PE	F	.	https://www.ufpe.br/covid-19/observatorio/politicas
304	Economic impacts of the pandemic in the textile Coronavirus setir infrastructure PE and mitigating instruments	8	UFPE	PE	F	.	https://www.ufpe.br/covid-19/observatorio/economia
305	Study of choices for allocation organizacio-tional resources to PE municipalities in the pandemic COVID 19	8	UFPE	PE	F	.	https://www.ufpe.br/covid-19/observatorio/economia
306	Effects of Pandemic Covid-19 on PE Tourist Trade News from Propagated in Digital Media	8	UFPE	PE	F	.	https://www.ufpe.br/covid-19/observatorio/economia
307	Impacts socio-economic and environmental COVID of-19 in vulnerable low-income neighborhood Pina - Recife	8	UFPE	PE	F	.	https://www.ufpe.br/covid-19/observatorio/politicas
308	Study of storytelling in confronting sofrimen-to psychic of university students in pandemic times	8	UFPE	PE	F	.	https://www.ufpe.br/covid-19/observatorio/politicas
309	Evaluate health education activities provided by educational tec-nology developed to combat COVID-19.	8	UFPE	PE	F	.	https://www.ufpe.br/covid-19/observatorio/politicas
310	Risk Perception on Food Consumption Delivered in Household (Delivery) during the 19-Corona pandemic.	8	UFPE	PE	F	.	https://www.ufpe.br/covid-19/observatorio/economia
311	Cultural changes in pandemic times: Relationship I-other and the emergence of new forms of life in	8	UFPE	PE	F	.	https://www.ufpe.br/covid-19/observatorio/politicas
312	Covid-19 in the state of Pernambuco: Evaluating Effects, Behaviors Population and Government Performance.	8	UFPE	PE	F	.	https://www.ufpe.br/covid-19/observatorio/economia
313	Dynamic assessment of hospital care capacity to covid-19: a study based on computer simulation.	8	UFPE	PE	F	.	https://www.ufpe.br/covid-19/observatorio/politicas
314	Social isolation in times of COVID 19: inventive learning of basic education teachers mediated teaching activities "at a distance"	8	UFPE	PE	F	.	https://www.ufpe.br/covid-19/observatorio/politicas
315	Educational innovation and new learning; education management and teaching experiences and distance learning.	8	UFPE	PE	F	.	https://www.ufpe.br/covid-19/observatorio/politicas
316	Protocols efficiency based on data envelopment analysis for evacuation of hospital beds for possible outbreaks of COVID-19 in the Agreste of Pernambuco.	8	UFPE	PE	F	.	https://www.ufpe.br/covid-19/observatorio/politicas
317	Content Media Center COVID informative about-19 (coronavirus).	8	UFPE	PE	F	.	https://www.ufpe.br/industrias-criativas
318	Measure and model the role of cognitive biases in the adoption and diffusion of environmental education strategies and health related covid-19.	8	UFPE	PE	F	.	https://www.ufpe.br/covid-19/observatorio/politicas
319	Prevention program for the elderly front health pandemic COVID-19 in Recife	8	UFPE	PE	F	.	https://www.ufpe.br/covid-19/observatorio/politicas
320	Strategies for small business Food outside the Home during the pandemic Covid- 19	8	UFPE	PE	F	.	https://www.ufpe.br/covid-19/observatorio/economia
321	Strategic Management: strategic actions and entrepreneurs to face the consequences of Covid-19 in the Pernambuco tourism organizations.	8	UFPE	PE	F	.	https://www.ufpe.br/covid-19/observatorio/economia
322	Validation of a self-assessment system and advice to practice physical activity in fighting COVID-19	8	UFPE	PE	F	.	https://www.ufpe.br/covid-19/observatorio/diagnostico
323	Perceptions of Pernambuco elites on COVID-19 pandemic: what they think politicians, judges, prosecutors, doctors and businessmen in Pernambuco	8	UFPE com Fiocruz-PE	PE	F	.	https://www.ufpe.br/covid-19/observatorio/politicas
324	COVID-19: urban studies and vulnerability	8	UFPE com UFPB	PE/PB	F	.	https://www.ufpe.br/covid-19/observatorio/politicas
325	Estimate the need for hospital beds for small and medium-sized municipalities.	2	UFPEL Universidade Federal de Pelotas	RS	F	2	http://portal.mec.gov.br/coronavirus/
326	Evolution of the prevalence of infection COVID-19 in Rio Grande do Sul: population-based study.	2	UFPEL Universidade Federal de Pelotas	RS	F	2	http://portal.mec.gov.br/coronavirus/ ; https://conselho.saude.gov.br/images/comissoes/conep/img/boletins/Boletim-EticaemPesquisa-ED16.pdf
327	Evolution of the prevalence of infection COVID-19 in Brazil: population-based study.	2	UFPEL Universidade Federal de Pelotas	RS	F	.	https://conselho.saude.gov.br/images/comissoes/conep/img/boletins/Boletim-EticaemPesquisa-ED16.pdf
328	The evolution of the epidemic COVID-19 - Model SIR	2	UFPEL Universidade Federal de Pelotas	RS	F	2	https://wp.ufpel.edu.br/fentransporte/2020/04/09/a-evolucao-epidemica-do-covid-19-modelo-sir/
329	RT-LAMP: Alternative molecular method for monitoring Covid-19 infections in health care workers in Southern Brazil	2	UFPEL Universidade Federal de Pelotas	RS	F	1	https://wp.ufpel.edu.br/fentransporte/2020/04/09/a-evolucao-epidemica-do-covid-19-modelo-sir/
330	Mapping Covid-19 advance in the state and the areas with the highest concentration of risk group	2	UFPEL Universidade Federal de Pelotas	RS	F	2	https://wp.ufpel.edu.br/fentransporte/2020/04/09/a-evolucao-epidemica-do-covid-19-modelo-sir/
331	Mapping of the main virus dispersal routes in Rio Grande do Sul	2	UFPEL Universidade Federal de Pelotas	RS	F	2	https://wp.ufpel.edu.br/fentransporte/2020/04/09/a-evolucao-epidemica-do-covid-19-modelo-sir/
332	Mapping of confirmed cases of Covid-19 and health facilities in South / RS region	2	UFPEL Universidade Federal de Pelotas	RS	F	2	https://wp.ufpel.edu.br/fentransporte/2020/04/09/a-evolucao-epidemica-do-covid-19-modelo-sir/
333	Development of national serological tests (Point-of-Care and ELISA) to Covid-19	5	UFPEL Universidade Federal de Pelotas	RS	F	1	https://wp.ufpel.edu.br/fentransporte/2020/04/09/a-evolucao-epidemica-do-covid-19-modelo-sir/
334	Establishment of a 19-Covid therapy using hyperimmune serum against equine	7	UFPEL Universidade Federal de Pelotas	RS	F	1	https://wp.ufpel.edu.br/fentransporte/2020/04/09/a-evolucao-epidemica-do-covid-19-modelo-sir/
335	The epidemic of Covid-19 and mental health of workers of tertiary health care in the city of Pelotas / RS	8	UFPEL Universidade Federal de Pelotas	RS	F	1	https://wp.ufpel.edu.br/fentransporte/2020/04/09/a-evolucao-epidemica-do-covid-19-modelo-sir/
336	Pandemic Impact Assessment COVID-19 mental health of nursing workers in Pelotas network of health services	8	UFPEL Universidade Federal de Pelotas	RS	F	1	https://wp.ufpel.edu.br/fentransporte/2020/04/09/a-evolucao-epidemica-do-covid-19-modelo-sir/
338	Reusable respirator and cost for health professionals	3	UFPI com UFDPAR Universidade Federal do Delta do Parnaíba	PI	F	1	https://ufpi.br/noticias-coronavirus/36005-pesquisadores-da-ufpi-e-ufdpar-desenvolvem-mascara-respiratoria-reutilizavel-e-de-baixo-custo-para-profissionais-de-saude
337	Study efaléia in patients infected with COVID-19	1	UFPI Universidade Federal do Piauí	PI	F	1	https://headachemedicine.com.br/online-first.php
339	Relation with climate and spread of coronavirus in five Brazilian capitals	2	UFPR	PR	F	2	http://portal.mec.gov.br/coronavirus/
340	Detection of coronavirus through x-rays with high accuracy rate	5	UFPR	PR	F	2	http://portal.mec.gov.br/coronavirus/
341	Serologic Testing Development of Antibody Detection against SARS-CoV2	5	UFPR	PR	F		https://conselho.saude.gov.br/images/comissoes/conep/img/boletins/Boletim-EticaemPesquisa-ED16.pdf
342	Serologic Testing Development of Antibody Detection against SARS-CoV2	5	UFPR Universidade Federal do Paraná	PR	F	1	https://www.ufpr.br/portalufpr/noticias/complexo-hc-realiza-pesquisas-sobre-tratamento-e-testes-para-covid-19/; https://conselho.saude.gov.br/images/comissoes/conep/img/boletins/Boletim-EticaemPesquisa-ED16.pdf
343	Strengthening laboratory diagnosis of the new network to detect coronavirus 2019 (SARS coronavirus 2): molecular and immunological methods	5	UFPR Universidade Federal do Paraná	PR	F	1	https://www.ufpr.br/portalufpr/noticias/pesquisadores-da-ufpr-estudam-testes-rapidos-da-doenca-covid-19/
344	SOLIDARITY / WHO international randomized study of additional treatments for Covid-19 in hospitalized patients	7	UFPR Universidade Federal do Paraná	PR	F	1	https://www.ufpr.br/portalufpr/noticias/complexo-hc-realiza-pesquisas-sobre-tratamento-e-testes-para-covid-19/
345	Newsletter Covid-19: Projections and Recommendations for the state of Pará	2	UFRA Universidade Federal Rural da Amazônia	AM	F	2	https://novo.ufra.edu.br/index.php?option=com_content&view=article&id=2575&catid=17&Itemid=121
346	Researchers propose Ufra hospital demand forecast scenarios, infections and deaths Covid-19 in Pará	2	UFRA Universidade Federal Rural da Amazônia	PA	F	2	https://novo.ufra.edu.br/index.php?option=com_content&view=article&id=2575&catid=17&Itemid=121
347	Survey shows Ufra perceptions of students about Covid-19	8	UFRA Universidade Federal Rural da Amazônia	PA	F	2	https://novo.ufra.edu.br/index.php?option=com_content&view=article&id=2567&catid=17&Itemid=121
348	Non-invasive system development for automatic evaluation and remote monitoring of patients suffering from Covid-19.	5	UFRB	BA	F		https://conselho.saude.gov.br/images/comissoes/conep/img/boletins/Boletim-EticaemPesquisa-ED16.pdf
349	Impact of COVID-19 in the Creative Economy / Cultural: to identify the profile of autonomous organizations and professional performance	8	UFRB Universidade Federal do Recôncavo da Bahia	BA	F	2	https://ufrb.edu.br/proext/images/covid19/boletim/BOLETIM1_RESULTADOS_PRELIMINARES_Impactos_da_Covid-19_na_Economia_Criativa.pdf
350	Impact of COVID-19 in the Creative Economy / Cultural: coping strategy and previous dealings with public authorities.	8	UFRB Universidade Federal do Recôncavo da Bahia	BA	F	2	https://ufrb.edu.br/proext/images/covid19/boletim/BOLETIM1_RESULTADOS_PRELIMINARES_Impactos_da_Covid-19_na_Economia_Criativa.pdf
351	Impact of Pandemic Covid-19 in pediatric patients in Southern Brazil.	2	UFRGS	RS	F		https://conselho.saude.gov.br/images/comissoes/conep/img/boletins/Boletim-EticaemPesquisa-ED16.pdf
352	Risk factors and clinical outcomes of patients hospitalized with COVID-19	2	UFRGS	RS	F		https://conselho.saude.gov.br/images/comissoes/conep/img/boletins/Boletim-EticaemPesquisa-ED16.pdf
353	Co-occurrence patterns and dynamics of clinical signs in patients with COVID-19	2	UFRGS	RS	F		https://conselho.saude.gov.br/images/comissoes/conep/img/boletins/Boletim-EticaemPesquisa-ED16.pdf
354	The social withdrawal reduces mortality and decreases the economic impact to the critical care ICU generated by the pandemic by COVID- 19.	2	UFRGS	RS	F		https://conselho.saude.gov.br/images/comissoes/conep/img/boletins/Boletim-EticaemPesquisa-ED16.pdf
355	Phase I clinical trial for the use of mesenchymal stem cells in patients with Covid-19.	7	UFRGS	RS	F		https://conselho.saude.gov.br/images/comissoes/conep/img/boletins/Boletim-EticaemPesquisa-ED16.pdf
356	The pandemic COVID-19 and its impact on mental health of the Brazilian	8	UFRGS	RS	F		https://conselho.saude.gov.br/images/comissoes/conep/img/boletins/Boletim-EticaemPesquisa-ED16.pdf
357	Rating the quality of life in general Brazilian population during the quarantine / isolation of social epidemic Covid-19.	8	UFRGS	RS	F		https://conselho.saude.gov.br/images/comissoes/conep/img/boletins/Boletim-EticaemPesquisa-ED16.pdf
358	Impact on the mental health of the pandemic coronavirus (COVID-19)	8	UFRGS	RS	F		https://conselho.saude.gov.br/images/comissoes/conep/img/boletins/Boletim-EticaemPesquisa-ED16.pdf
359	Biological rhythms, sleep and mood in individuals in social distancing.	8	UFRGS	RS	F		https://conselho.saude.gov.br/images/comissoes/conep/img/boletins/Boletim-EticaemPesquisa-ED16.pdf
360	Mental health care for Call Center for Health Professionals in the Context of infection SARS-CoV-2	8	UFRGS	RS	F		https://conselho.saude.gov.br/images/comissoes/conep/img/boletins/Boletim-EticaemPesquisa-ED16.pdf
365	SimCovid19 simulator desenvolviemnto to the progression of a viral epidemic in susceptible population 100%	2	UFRGS Universidade Federal do Rio Grande do Sul	RS	F	2	http://miba-srv01.nuvem.ufrgs.br:8080/shiny/simcovid19/
361	Site with visual analysis tools Covid-19 data	2	UFRGS Universidade Federal do Rio Grande do Sul	RS	F	2	https://www.ufrgs.br/coronavirus/base/pesquisadores-do-inf-criam-site-com-ferramentas-de-analise-visual-de-dados-da-covid-19/
362	Aplivativo COVID-19: cases per health unit, hospital, labo-ratory and facilitates decision-making by management in Porto Alegre	2	UFRGS Universidade Federal do Rio Grande do Sul	RS	F	2	https://www.ufrgs.br/coronavirus/base/aplicativo-mostra-dados-da-covid-19-de-porto-alegre-por-unidade-de-notificacao/
363	Monitoring cases of Covid-19, with charts and graphs on cases comfirmados in municipalities of Rio Grande Sul	2	UFRGS Universidade Federal do Rio Grande do Sul	RS	F	2	https://www.ufrgs.br/coronavirus/base/pesquisadores-da-ufrgs-criam-sites-para-acompanhamento-de-casos-de-covid-19-nos-municipios/
364	GEPEC-VENT development and construirção a low-cost ventilator, easy maintenance and operacionalide	4	UFRGS Universidade Federal do Rio Grande do Sul	RS	F	1	https://www.ufrgs.br/coronavirus/base/ventilador-pulmonar-proposto-pela-ufrgs-e-de-baixo-custo-facil-montagem-e-simples-manutencao/
366	Dashboard system public and to the state Department of Health	2	UFRJ Universidade Federal do Rio de Janeiro	RJ	F	2	http://portal.mec.gov.br/coronavirus/
367	Characterization of risk factors and development of new serological tests for infection with SARS-CoV-2.	5	UFRJ Universidade Federal do Rio de Janeiro	RJ	F		https://conselho.saude.gov.br/images/comissoes/conep/img/boletins/Boletim-EticaemPesquisa-ED16.pdf
368	New treatment regimen for acute respiratory failure associated with pneumonia in individuals with CIVID-19	7	UFRJ Universidade Federal do Rio de Janeiro	RJ	F		https://conselho.saude.gov.br/images/comissoes/conep/img/boletins/Boletim-EticaemPesquisa-ED16.pdf
369	New therapeutic strategies in patients with severe pneumonia induced by SARS-COV-2	7	UFRJ Universidade Federal do Rio de Janeiro	RJ	F		https://conselho.saude.gov.br/images/comissoes/conep/img/boletins/Boletim-EticaemPesquisa-ED16.pdf
370	Study the possible effects of COVID-19 in the Central Nervous System (CNS)	1	UFRJ Universidade Federal do Rio de Janeiro	RJ	F	2	https://ufrj.br/noticia/2020/04/22/coronavirus-ufrj-alerta-para-possiveis-efeitos-neurologicos
371	Study overview of COVID-19 in Macaé	2	UFRJ Universidade Federal do Rio de Janeiro	RJ	F	2	https://ufrj.br/noticia/2020/04/30/ufrj-macae-faz-estudo-sobre-panorama-da-covid-19-no-municipio
372	Creating a predictive model for the evolution of COVID-19 pandemic	2	UFRJ Universidade Federal do Rio de Janeiro	RJ	F	2	https://ufrj.br/noticia/2020/05/12/ufrj-cria-modelo-preditivo-para-evolucao-da-pandemia-de-covid-19
373	Georeferenced system for online monitoring of the evolution of the pandemic caused by the new coronavirus	2	UFRJ Universidade Federal do Rio de Janeiro	RJ	F	2	https://ufrj.br/noticia/2020/04/16/ufrj-desenvolve-sistemas-de-acompanhamento-online-da-covid-19
374	Professional mapping activities most endangered and the risk index of contamination of Brazilian workers	2	UFRJ Universidade Federal do Rio de Janeiro	RJ	F	2	https://ufrj.br/noticia/2020/04/08/coronavirus-ufrj-mapeia-atividades-profissionais-mais-ameacadas
375	Development and production of low cost fans for SUS	4	UFRJ Universidade Federal do Rio de Janeiro	RJ	F	1	https://ufrj.br/noticia/2020/04/27/ufrj-faz-campanha-para-produzir-ventiladores-de-baixo-custo-para-o-sus
376	New test to detect development COVID-19	5	UFRJ Universidade Federal do Rio de Janeiro	RJ	F	.	https://ufrj.br/noticia/2020/03/23/coronavirus-ufrj-desenvolve-novo-teste-para-detectar-covid-19
377	Standardization of a new test for the DETECTIONS COVID-19	5	UFRJ Universidade Federal do Rio de Janeiro	RJ	F	2	https://ufrj.br/noticia/2020/03/23/coronavirus-ufrj-desenvolve-novo-teste-para-detectar-covid-19
378	Sequencing of 19-19 genomes COVID	1	UFRJ Universidade Federal do Rio de Janeiro	RJ	F	2	https://g1.globo.com/rj/regiao-serrana/noticia/2020/03/25/os-primeiros-19-genomas-do-covid-19-sao-sequenciados-em-48h-no-lncc.ghtml
379	Psychological impacts and good practices of patient care with COVID-19	8	UFRN	RN	F		https://conselho.saude.gov.br/images/comissoes/conep/img/boletins/Boletim-EticaemPesquisa-ED16.pdf
380	RN coronavirus panel desenvolviento for the user to track the number of suspected cases and confirmed cases	2	UFRN Universidade Federal do Rio Grande do Norte	RN	F	2	http://www.tribunadonorte.com.br/noticia/lais-ufrn-desenvolve-plataforma-que-monitora-casos-de-covid-19-no-rn-confira/476239
381	XRayCovid-19 application development to artificial intelligence to assist in diagnosing Covid-19	2	UFRRJ Universidade Federal Rural do Rio de Janeiro	RJ	F	.	http://portal.ufrrj.br/pesquisadores-da-ufrrj-criam-aplicativo-para-auxiliar-o-diagnostico-da-covid-19/
382	Study of mental health monitoring during the pandemic Covid-19 in Sergipe - Brazil	8	UFS	SE	F		https://conselho.saude.gov.br/images/comissoes/conep/img/boletins/Boletim-EticaemPesquisa-ED16.pdf
383	Study of health psychology about coping and mental health front COVID-19.	8	UFS	SE	F		https://conselho.saude.gov.br/images/comissoes/conep/img/boletins/Boletim-EticaemPesquisa-ED16.pdf
384	Mental health of Brazilian doctors for combating COVID-19 pandemic	8	UFS	SE	F		https://conselho.saude.gov.br/images/comissoes/conep/img/boletins/Boletim-EticaemPesquisa-ED16.pdf
385	Cause-effect relationship between social isolation and case COVID-19	2	UFS Universidade Federal de Sergipe	SE	F	2	https://www.researchgate.net/publication/341368406_NOTA_TECNICA_LPI-UFS_N2_2020_RELACAO_DE_CAUSA-EFEITO_ENTRE_ISOLAMENTO_SOCIAL_E_CASOS_DE_COVID-19_EM_SERGIPE
386	Evaluation of effectiveness of psychological care mediated by Information and Communication Technology during a pandemic	8	UFSB	BA	F		https://conselho.saude.gov.br/images/comissoes/conep/img/boletins/Boletim-EticaemPesquisa-ED16.pdf
387	Telecare in SUS: a case study of users suspected of New Coronavirus in the city of Porto Seguro / BA.	8	UFSB	BA	F		https://conselho.saude.gov.br/images/comissoes/conep/img/boletins/Boletim-EticaemPesquisa-ED16.pdf
388	Observatory Epidemic New Coronavirus in Southern Bahia	2	UFSB Universidade Federal do Sul da Bahia	BA	F	1	https://www.ufsb.edu.br/comite-emergencial-de-crise https://www.ufsb.edu.br/observatorio-do-coronavirus https://ufsb.edu.br/images/Noticias/Observat%C3%B3rio_COVID-19_Boletim_01.pdf https://covid19br.github.io/index.html https://covid19br.org/http://www.saude.ba.gov.br/category/emergencias-em-saude/ http://portalcovid19.uefs.br/
389	Genetic silencing of structural proteins encoding the SARS-CoV virus-2	1	UFSC Universidade Federal de Santa Catarina	SC	F	.	https://noticias.ufsc.br/2020/05/numeros-do-combate-a-covid-19-ufsc-tem-129-projetos-de-pesquisa-cadastrados/
390	Identification of virus-SARS coronavirus 2 and its mutations and dispersions	1	UFSC Universidade Federal de Santa Catarina	SC	F	.	https://noticias.ufsc.br/2020/05/numeros-do-combate-a-covid-19-ufsc-tem-129-projetos-de-pesquisa-cadastrados/
391	CovidApp application developed to detect exposure to coronavirus in the general population and health professionals	2	UFSC Universidade Federal de Santa Catarina	SC	F	.	https://noticias.ufsc.br/2020/05/numeros-do-combate-a-covid-19-ufsc-tem-129-projetos-de-pesquisa-cadastrados/ , https://noticias.ufsc.br/2020/03/coronavirus-professores-da-ufsc-coordenam-projeto-de-aplicativo-que-notifica-aproximacao-com-casos-suspeitos-ou-confirmados/
392	Model development to support social isolation policies due to the 19-Covid pandemic	2	UFSC Universidade Federal de Santa Catarina	SC	F	2	https://noticias.ufsc.br/2020/05/numeros-do-combate-a-covid-19-ufsc-tem-129-projetos-de-pesquisa-cadastrados/ , https://noticias.ufsc.br/2020/05/pesquisadores-desenvolvem-modelo-para-subsidiar-politicas-de-isolamento-social/
393	Ansys - development of APP that simulates safe distance in everyday situations such as conversation and physical activities	2	UFSC Universidade Federal de Santa Catarina	SC	F	.	https://noticias.ufsc.br/2020/05/empresa-oriunda-do-departamento-de-engenharia-mecanica-simula-situacoes-ligadas-a-pandemia/
394	Analysis of the evolution of Covid-19 in the state of Santa Catarina	2	UFSC Universidade Federal de Santa Catarina	SC	F	.	https://noticias.ufsc.br/2020/05/nucleo-de-estudos-da-economia-catarinense-divulga-analise-da-evolucao-da-covid-19-no-estado/
395	Most beneficial antiseptic development line 70% alcohol	3	UFSC Universidade Federal de Santa Catarina	SC	F	.	https://noticias.ufsc.br/2020/05/ufsc-na-midia-egressa-desenvolve-linha-antisseptica-mais-benefica-que-alcool-70/
396	Didactic Simulator Development Mechanical Ventilation	4	UFSC Universidade Federal de Santa Catarina	SC	F	.	https://noticias.ufsc.br/2020/03/ufsc-desenvolve-simulador-didatico-de-ventilacao-mecanica-para-estudantes-e-profissionais-de-saude/
397	Fan developing lung electromechanical	4	UFSC Universidade Federal de Santa Catarina	SC	F	1	https://eme.ufsc.br/ , https://portalcce.paginas.ufsc.br/files/2020/04/DIA-A-DIA-CCE-QUARENTENA1.pdf , https://noticias.ufsc.br/2020/05/numeros-do-combate-a-covid-19-ufsc-tem-129-projetos-de-pesquisa-cadastrados/
398	Fan developing lung emergency	4	UFSC Universidade Federal de Santa Catarina	SC	F	1	https://eme.ufsc.br/ , https://portalcce.paginas.ufsc.br/files/2020/04/DIA-A-DIA-CCE-QUARENTENA1.pdf , https://noticias.ufsc.br/2020/05/numeros-do-combate-a-covid-19-ufsc-tem-129-projetos-de-pesquisa-cadastrados/
399	Development and production of ventilator	4	UFSC Universidade Federal de Santa Catarina	SC	F	1	https://noticias.ufsc.br/2020/05/professor-da-ufsc-busca-empresas-para-producao-de-ventilador-pulmonar-aprovado-em-ensaios/
400	Diagnostic kit development for Covid-19	5	UFSC Universidade Federal de Santa Catarina	SC	F	.	https://noticias.ufsc.br/2020/05/numeros-do-combate-a-covid-19-ufsc-tem-129-projetos-de-pesquisa-cadastrados/
401	Non-pharmacological strategies to contain the new coronavirus	8	UFSC Universidade Federal de Santa Catarina	SC	F	.	https://noticias.ufsc.br/2020/05/numeros-do-combate-a-covid-19-ufsc-tem-129-projetos-de-pesquisa-cadastrados/
402	Fake news analysis	8	UFSC Universidade Federal de Santa Catarina	SC	F	.	https://noticias.ufsc.br/2020/05/numeros-do-combate-a-covid-19-ufsc-tem-129-projetos-de-pesquisa-cadastrados/
403	Dynamics of work in home office	8	UFSC Universidade Federal de Santa Catarina	SC	F	.	https://noticias.ufsc.br/2020/05/numeros-do-combate-a-covid-19-ufsc-tem-129-projetos-de-pesquisa-cadastrados/
404	Pandemic psychosocial impacts	8	UFSC Universidade Federal de Santa Catarina	SC	F	.	https://noticias.ufsc.br/2020/05/numeros-do-combate-a-covid-19-ufsc-tem-129-projetos-de-pesquisa-cadastrados/
405	Infection COVID-99 and hepatocellular injury: prevalence and associated factors.	1	UFSCAR Universidade Federal de São Carlos	SP	F		https://conselho.saude.gov.br/images/comissoes/conep/img/boletins/Boletim-EticaemPesquisa-ED16.pdf
406	Care for children in covid-19 times: prospects for mothers health professionals.	8	UFSCAR Universidade Federal de São Carlos	SP	F		https://conselho.saude.gov.br/images/comissoes/conep/img/boletins/Boletim-EticaemPesquisa-ED16.pdf
407	Development of rapid tests for COVID-19	5	UFSCAR Universidade Federal de São Carlos	SP	F	2	https://www2.ufscar.br/ , https://www2.ufscar.br/noticia?codigo=12706 , https://www.poder360.com.br/coronavirus/pesquisadores-da-ufscar-estao-desenvolvendo-testes-rapidos-para-covid-19/ , https://www2.ufscar.br/covid19 , https://pt.wikipedia.org/wiki/Universidade_Federal_de_S%C3%A3o_Carlos
408	Mental health in pandemic Coronavirus Disease 2019 (COVID-19): A Brazilian study.	8	UFSJ	MG	F		https://conselho.saude.gov.br/images/comissoes/conep/img/boletins/Boletim-EticaemPesquisa-ED16.pdf
409	Effects of social isolation associated with COVID-19 physical and mental health.	8	UFSM	RS	F		https://conselho.saude.gov.br/images/comissoes/conep/img/boletins/Boletim-EticaemPesquisa-ED16.pdf
410	Quarantine and risk perception: an analysis of cornonavírus pandemic in Brazil.	8	UFSM	RS	F		https://conselho.saude.gov.br/images/comissoes/conep/img/boletins/Boletim-EticaemPesquisa-ED16.pdf
411	Monitoring the evolution of post-traumatic symptoms, depression and anxiety during the pandemic COVID-19	8	UFSM	RS	F		https://conselho.saude.gov.br/images/comissoes/conep/img/boletins/Boletim-EticaemPesquisa-ED16.pdf
412	Combating the epidemic of COVID-19 in the state of Rio Grande do Sul.	8	UFSM	RS	F		https://conselho.saude.gov.br/images/comissoes/conep/img/boletins/Boletim-EticaemPesquisa-ED16.pdf
413	Significantly temperature changes COVID-19 in transmission (sub) tropical cities of Brazil	2	UFT Universidade Federal de Tocantins	TO	F	2	https://ww2.uft.edu.br/index.php/en/ultimas-noticias/27139-professores-da-uft-publicam-pesquisa-em-revista-internacional-sobre-a-propagacao-da-covid-19-no-brasil
414	Notifying fear: mapping and perception of COVID-19 on the road network in the northern part of the Araguaia and Tocantins Valley	8	UFT Universidade Federal de Tocantins	TO	F	2	https://ww2.uft.edu.br/index.php/ultimas-noticias/27145-pesquisa-analisa-relacao-entre-casos-de-covid-19-e-malha-rodoviaria
415	Analysis of the spatial distribution of COVID-19 in the macro-region of South Triangle Health, MG	2	UFTM	MG	F		https://conselho.saude.gov.br/images/comissoes/conep/img/boletins/Boletim-EticaemPesquisa-ED16.pdf
416	Rating immune response in infection by Covid-19 in the city of Uberaba-MG patients.	1	UFTM Universidade Federal do Triângulo Moneiro	MG	F	3	http://www.uftm.edu.br/ultimas-noticias/2452-uftm-inicia-pesquisa-aprovada-pela-conep-sobre-resposta-imune-ao-covid-19
417	Mental health, substance use, religiosity and disorder of post-traumatic stress health professionals in pandemic	8	UFU	MG	F		https://conselho.saude.gov.br/images/comissoes/conep/img/boletins/Boletim-EticaemPesquisa-ED16.pdf
418	Covid-19 and education / health care: A performative autoetnografia in pandemic times	8	UFU	MG	F		https://conselho.saude.gov.br/images/comissoes/conep/img/boletins/Boletim-EticaemPesquisa-ED16.pdf
419	The technology group on mental health of college students in the pandemic and post-pandemic Covid 19.	8	UFU	MG	F		https://conselho.saude.gov.br/images/comissoes/conep/img/boletins/Boletim-EticaemPesquisa-ED16.pdf
420	Coronavirus tests for saliva	5	UFU Universidade Federal de Uberlândia	MG	F	2	http://www.ufu.br/ , http://comunica.ufu.br/noticia/2020/02/cientistas-da-ufu-e-do-canada-propoem-diagnostico-do-coronavirus-pela-saliva
421	Nationalization of inputs and development of direct and indirect diagnostic kits of Covid-19	5	UFV Universidade Federal de Viçosa	MG	F	2	http://www.ppg.ufv.br/wp-content/uploads/2020/05/Resultado-final-da-chamada-UFV.pdf
422	ELISA Development kit for the detection in serum IgG and IgM anti-S protein of SARS coronavirus-2	5	UFV Universidade Federal de Viçosa	MG	F	2	http://www.ppg.ufv.br/wp-content/uploads/2020/05/Resultado-final-da-chamada-UFV.pdf
423	Detection of New Coronavirus: Test Development Discriminatory for Human Respiratory Viruses	5	UFV Universidade Federal de Viçosa	MG	F	2	http://www.ppg.ufv.br/wp-content/uploads/2020/05/Resultado-final-da-chamada-UFV.pdf
424	Loop Mediated Isothermal Amplification (LAMP) for detecting rapid SARS coronavirus Coronavirus-2	5	UFV Universidade Federal de Viçosa	MG	F	2	https://www2.dti.ufv.br/noticias/scripts/exibeNoticiaMulti.php?codNot=32504&link=corpo
425	Construction of SARS-CoV-2 Virus-like particles (VLPs) for making serological diagnostic kits low cost	5	UFV Universidade Federal de Viçosa	MG	F	2	http://www.ppg.ufv.br/wp-content/uploads/2020/05/Resultado-final-da-chamada-UFV.pdf
426	Development of an optimized recombinant antigen for the rapid diagnosis of covid-19.	5	UFV Universidade Federal de Viçosa	MG	F	2	http://www.ppg.ufv.br/wp-content/uploads/2020/05/Resultado-final-da-chamada-UFV.pdf
427	Anxiety and fear assessment for Covid-19	8	UFVJM	MG	F		https://conselho.saude.gov.br/images/comissoes/conep/img/boletins/Boletim-EticaemPesquisa-ED16.pdf
428	This research deals with the development of 3D printed face shields, assembled and distributed to public hospitals	3	UFVJM Universidade Federal dos Vales do Jequitinhonha e Mucuri.	MG	F	2	http://portal.ufvjm.edu.br/noticias/2020/curso-de-engenharia-de-materiais-da-ufvjm-entra-no-combate-ao-novo-coronavirus
429	Analysis of variability and functionality of the genome of SARS coronavirus in the current DF-2	1	UNB	DF	F	1	http://dpi.unb.br/images/ChamadaCOVID19/Atualizao_dos_financiadores_-_27042020.pdf 2) http://repositoriocovid19.unb.br/repositorio-projetos/analise-de-variabilidade-e-funcionalidade-de-genoma-de-sars-cov-2-circulantes-no-df/
430	Mpro rational design of inhibitors 3CLpro, main SARS coronavirus protease-2.	1	UNB	DF	F	2	http://dpi.unb.br/images/ChamadaCOVID19/Atualizao_dos_financiadores_-_27042020.pdf 2) http://repositoriocovid19.unb.br/repositorio-projetos/analise-de-variabilidade-e-funcionalidade-de-genoma-de-sars-cov-2-circulantes-no-df/
431	Coronavirus genomic diversity to induce immune Moria me short / medium term to produce vaccines	1	UNB	DF	F	2	http://dpi.unb.br/images/ChamadaCOVID19/Atualizao_dos_financiadores_-_27042020.pdf 2) http://repositoriocovid19.unb.br/repositorio-projetos/analise-de-variabilidade-e-funcionalidade-de-genoma-de-sars-cov-2-circulantes-no-df/
432	Dynamical Systems Approach to COVID-19: Non-linear interaction between the virus and the immune system	1	UNB	DF	F	2	http://dpi.unb.br/images/ChamadaCOVID19/Atualizao_dos_financiadores_-_27042020.pdf 2) http://repositoriocovid19.unb.br/repositorio-projetos/analise-de-variabilidade-e-funcionalidade-de-genoma-de-sars-cov-2-circulantes-no-df/
433	Prison management in the context of COVID-19; dynamic relacio-nal between managers and internal confrontation in pandemic	2	UNB	DF	F	2	http://dpi.unb.br/images/ChamadaCOVID19/Atualizao_dos_financiadores_-_27042020.pdf 2) http://repositoriocovid19.unb.br/repositorio-projetos/analise-de-variabilidade-e-funcionalidade-de-genoma-de-sars-cov-2-circulantes-no-df/
434	Numerical modeling of the spread of highly infectious diseases using the method of Cellular Automata	2	UNB	DF	F	1	http://dpi.unb.br/images/ChamadaCOVID19/Atualizao_dos_financiadores_-_27042020.pdf 2) http://repositoriocovid19.unb.br/repositorio-projetos/analise-de-variabilidade-e-funcionalidade-de-genoma-de-sars-cov-2-circulantes-no-df/
435	Develop a Chatbot, connected to Whatsapp messaging to monitor continuamenre physical condition and symptoms of citizens	2	UNB	DF	F	2	http://dpi.unb.br/images/ChamadaCOVID19/Atualizao_dos_financiadores_-_27042020.pdf 2) http://repositoriocovid19.unb.br/repositorio-projetos/analise-de-variabilidade-e-funcionalidade-de-genoma-de-sars-cov-2-circulantes-no-df/
436	Network contingency plan assessment Ebserh 2020 to confront the pandemic COVID19	2	UNB	DF	F	2	http://dpi.unb.br/images/ChamadaCOVID19/Atualizao_dos_financiadores_-_27042020.pdf 2) http://repositoriocovid19.unb.br/repositorio-projetos/analise-de-variabilidade-e-funcionalidade-de-genoma-de-sars-cov-2-circulantes-no-df/
437	Develop ethical and normative standards, produce content and IA architecture of a gadget that allows use in vulnerable patients	2	UNB	DF	F	2	http://dpi.unb.br/images/ChamadaCOVID19/Atualizao_dos_financiadores_-_27042020.pdf 2) http://repositoriocovid19.unb.br/repositorio-projetos/analise-de-variabilidade-e-funcionalidade-de-genoma-de-sars-cov-2-circulantes-no-df/
438	PrEpidemia - Observatory prediction and monitoring of the epidemic COVID-19	2	UNB	DF	F	2	http://dpi.unb.br/images/ChamadaCOVID19/Atualizao_dos_financiadores_-_27042020.pdf 2) http://repositoriocovid19.unb.br/repositorio-projetos/analise-de-variabilidade-e-funcionalidade-de-genoma-de-sars-cov-2-circulantes-no-df/
439	COVID-19 Scenarios: evolution and projection tool adaptation of contamination scenarios for the Brazilian reality	2	UNB	DF	F	1	http://dpi.unb.br/images/ChamadaCOVID19/Atualizao_dos_financiadores_-_27042020.pdf 2) http://repositoriocovid19.unb.br/repositorio-projetos/analise-de-variabilidade-e-funcionalidade-de-genoma-de-sars-cov-2-circulantes-no-df/
440	Implementation of a Body Sensor Network for remote and efficient diagnosis of patients with COVID-19	2	UNB	DF	F	2	http://dpi.unb.br/images/ChamadaCOVID19/Atualizao_dos_financiadores_-_27042020.pdf 2) http://repositoriocovid19.unb.br/repositorio-projetos/analise-de-variabilidade-e-funcionalidade-de-genoma-de-sars-cov-2-circulantes-no-df/
441	Hospital-based sentinel surveillance for COVID-19: clinical and epidemiological characteristics, cost of illness, accuracy of diagnostic tests and therapeutic route	2	UNB	DF	F		http://dpi.unb.br/images/ChamadaCOVID19/Atualizao_dos_financiadores_-_27042020.pdf 2) http://repositoriocovid19.unb.br/repositorio-projetos/analise-de-variabilidade-e-funcionalidade-de-genoma-de-sars-cov-2-circulantes-no-df/
442	Guardians of Health - COVID-19 - Participatory Monitoring as the response support strategy at the public health emergency	2	UNB	DF	F	2	http://dpi.unb.br/images/ChamadaCOVID19/Atualizao_dos_financiadores_-_27042020.pdf 2) http://repositoriocovid19.unb.br/repositorio-projetos/analise-de-variabilidade-e-funcionalidade-de-genoma-de-sars-cov-2-circulantes-no-df/
443	Development and strengthening of situations Rooms	2	UNB	DF	F	2	http://dpi.unb.br/images/ChamadaCOVID19/Atualizao_dos_financiadores_-_27042020.pdf 2) http://repositoriocovid19.unb.br/repositorio-projetos/analise-de-variabilidade-e-funcionalidade-de-genoma-de-sars-cov-2-circulantes-no-df/
444	Room Command and Control Integration to the Cooperative Intelligence Institutional Action in response to COVID-19 Crisis	2	UNB	DF	F	2	http://dpi.unb.br/images/ChamadaCOVID19/Atualizao_dos_financiadores_-_27042020.pdf 2) http://repositoriocovid19.unb.br/repositorio-projetos/analise-de-variabilidade-e-funcionalidade-de-genoma-de-sars-cov-2-circulantes-no-df/
445	Track COVID-19 - Software for recording and monitoring cases and COVID-19 contacts through a flexible and open data model, sharing data and information generation.	2	UNB	DF	F	2	http://dpi.unb.br/images/ChamadaCOVID19/Atualizao_dos_financiadores_-_27042020.pdf 2) http://repositoriocovid19.unb.br/repositorio-projetos/analise-de-variabilidade-e-funcionalidade-de-genoma-de-sars-cov-2-circulantes-no-df/
446	Efficacy of a test protocol for RT-PCR SARS coronavirus-2 for the preservation of health workforce in pandemic	2	UNB	DF	F	2	http://dpi.unb.br/images/ChamadaCOVID19/Atualizao_dos_financiadores_-_27042020.pdf 2) http://repositoriocovid19.unb.br/repositorio-projetos/analise-de-variabilidade-e-funcionalidade-de-genoma-de-sars-cov-2-circulantes-no-df/
447	Prediction Differences among hypertensive patients using ECAI and BRAS and use of other classes of antihypertensive	2	UNB	DF	F	2	http://dpi.unb.br/images/ChamadaCOVID19/Atualizao_dos_financiadores_-_27042020.pdf 2) http://repositoriocovid19.unb.br/repositorio-projetos/analise-de-variabilidade-e-funcionalidade-de-genoma-de-sars-cov-2-circulantes-no-df/
448	Delivery of workers' health in the context of pandemic coronavirus: scope review	2	UNB	DF	F	2	http://dpi.unb.br/images/ChamadaCOVID19/Atualizao_dos_financiadores_-_27042020.pdf 2) http://repositoriocovid19.unb.br/repositorio-projetos/analise-de-variabilidade-e-funcionalidade-de-genoma-de-sars-cov-2-circulantes-no-df/
449	Analysis of perinatal outcomes of pregnant women with COVID-19 and neonates in a university hospital in DF	2	UNB	DF	F	2	http://dpi.unb.br/images/ChamadaCOVID19/Atualizao_dos_financiadores_-_27042020.pdf 2) http://repositoriocovid19.unb.br/repositorio-projetos/analise-de-variabilidade-e-funcionalidade-de-genoma-de-sars-cov-2-circulantes-no-df/
450	Correlations between climate change and the spread of new coronavirus in Brazil	2	UNB	DF	F	1	http://dpi.unb.br/images/ChamadaCOVID19/Atualizao_dos_financiadores_-_27042020.pdf 2) http://repositoriocovid19.unb.br/repositorio-projetos/analise-de-variabilidade-e-funcionalidade-de-genoma-de-sars-cov-2-circulantes-no-df/
451	COVID19 Tracker - Application for Tracking Social Interaction Scenario Epidemic	2	UNB	DF	F	1	http://dpi.unb.br/images/ChamadaCOVID19/Atualizao_dos_financiadores_-_27042020.pdf 2) http://repositoriocovid19.unb.br/repositorio-projetos/analise-de-variabilidade-e-funcionalidade-de-genoma-de-sars-cov-2-circulantes-no-df/
452	Observatory Public Policy in COVID-19 context - O2P-Covid 19	2	UNB	DF	F	2	http://dpi.unb.br/images/ChamadaCOVID19/Atualizao_dos_financiadores_-_27042020.pdf 2) http://repositoriocovid19.unb.br/repositorio-projetos/analise-de-variabilidade-e-funcionalidade-de-genoma-de-sars-cov-2-circulantes-no-df/
453	Consequences of the pandemic Covid-19 for foreigners (immigrants and refugees), indigenous and disabled	2	UNB	DF	F	1	http://dpi.unb.br/images/ChamadaCOVID19/Atualizao_dos_financiadores_-_27042020.pdf 2) http://repositoriocovid19.unb.br/repositorio-projetos/analise-de-variabilidade-e-funcionalidade-de-genoma-de-sars-cov-2-circulantes-no-df/
454	Method development to recover and detect SARS-cov-2 in water matrices for environmental monitoring	2	UNB	DF	F	1	http://dpi.unb.br/images/ChamadaCOVID19/Atualizao_dos_financiadores_-_27042020.pdf 2) http://repositoriocovid19.unb.br/repositorio-projetos/analise-de-variabilidade-e-funcionalidade-de-genoma-de-sars-cov-2-circulantes-no-df/
455	The implications of COVID-19 for social protection	2	UNB	DF	F	2	http://dpi.unb.br/images/ChamadaCOVID19/Atualizao_dos_financiadores_-_27042020.pdf 2) http://repositoriocovid19.unb.br/repositorio-projetos/analise-de-variabilidade-e-funcionalidade-de-genoma-de-sars-cov-2-circulantes-no-df/
456	Risk and mitigation - COVID-19 observatory in the Federal District	2	UNB	DF	F	1	http://dpi.unb.br/images/ChamadaCOVID19/Atualizao_dos_financiadores_-_27042020.pdf 2) http://repositoriocovid19.unb.br/repositorio-projetos/analise-de-variabilidade-e-funcionalidade-de-genoma-de-sars-cov-2-circulantes-no-df/
457	Natural history of infection by the new coronavirus (2019- nCoV) in patients vulnerable area of ​​the Federal District	2	UNB	DF	F	2	http://dpi.unb.br/images/ChamadaCOVID19/Atualizao_dos_financiadores_-_27042020.pdf 2) http://repositoriocovid19.unb.br/repositorio-projetos/analise-de-variabilidade-e-funcionalidade-de-genoma-de-sars-cov-2-circulantes-no-df/
458	Mask development and damp protection gloves	3	UNB	DF	F	1	http://dpi.unb.br/images/ChamadaCOVID19/Atualizao_dos_financiadores_-_27042020.pdf 2) http://repositoriocovid19.unb.br/repositorio-projetos/analise-de-variabilidade-e-funcionalidade-de-genoma-de-sars-cov-2-circulantes-no-df/
459	Spectroscopic technique application NIRS quantification of ethanol gel and liquid alcohols	3	UNB	DF	F	2	http://dpi.unb.br/images/ChamadaCOVID19/Atualizao_dos_financiadores_-_27042020.pdf 2) http://repositoriocovid19.unb.br/repositorio-projetos/analise-de-variabilidade-e-funcionalidade-de-genoma-de-sars-cov-2-circulantes-no-df/
460	Decontamination and Process Reuse Respirators Face Mask with filter N95	3	UNB	DF	F	1	http://dpi.unb.br/images/ChamadaCOVID19/Atualizao_dos_financiadores_-_27042020.pdf 2) http://repositoriocovid19.unb.br/repositorio-projetos/analise-de-variabilidade-e-funcionalidade-de-genoma-de-sars-cov-2-circulantes-no-df/
461	Phototherapy UVB narrow band in the prevention of hospital viral infections COVID: a randomized open-label trial	3	UNB	DF	F	1	http://dpi.unb.br/images/ChamadaCOVID19/Atualizao_dos_financiadores_-_27042020.pdf 2) http://repositoriocovid19.unb.br/repositorio-projetos/analise-de-variabilidade-e-funcionalidade-de-genoma-de-sars-cov-2-circulantes-no-df/
462	Project Research and Innovation and Extension - Mask with Nanotechnology for Filtering COVID 19 - coronavirus - LOT PILOT	3	UNB	DF	F	1	http://dpi.unb.br/images/ChamadaCOVID19/Atualizao_dos_financiadores_-_27042020.pdf 2) http://repositoriocovid19.unb.br/repositorio-projetos/analise-de-variabilidade-e-funcionalidade-de-genoma-de-sars-cov-2-circulantes-no-df/
463	Desenvolviemnto and production of life LIFE 2020 Faceshield	3	UNB	DF	F	1	http://dpi.unb.br/images/ChamadaCOVID19/Atualizao_dos_financiadores_-_27042020.pdf 2) http://repositoriocovid19.unb.br/repositorio-projetos/analise-de-variabilidade-e-funcionalidade-de-genoma-de-sars-cov-2-circulantes-no-df/
464	Digital devices and printing for Shield acetate Facial planning meeting Pandemic COVID-19	3	UNB	DF	F	1	http://dpi.unb.br/images/ChamadaCOVID19/Atualizao_dos_financiadores_-_27042020.pdf 2) http://repositoriocovid19.unb.br/repositorio-projetos/analise-de-variabilidade-e-funcionalidade-de-genoma-de-sars-cov-2-circulantes-no-df/
465	Mechanical respirator development of low cost control systems in volume and pressure and suitable to the health conditions for ICU patients due to Covid-19	4	UNB	DF	F	1	http://dpi.unb.br/images/ChamadaCOVID19/Atualizao_dos_financiadores_-_27042020.pdf 2) http://repositoriocovid19.unb.br/repositorio-projetos/analise-de-variabilidade-e-funcionalidade-de-genoma-de-sars-cov-2-circulantes-no-df/
466	Implementation of multiple accessory for ventilation	4	UNB	DF	F	1	http://dpi.unb.br/images/ChamadaCOVID19/Atualizao_dos_financiadores_-_27042020.pdf 2) http://repositoriocovid19.unb.br/repositorio-projetos/analise-de-variabilidade-e-funcionalidade-de-genoma-de-sars-cov-2-circulantes-no-df/
467	Generation biotechnological inputs using different protein expression systems for the generation of diagnostic kits SARS coronavirus-2	5	UNB	DF	F	2	http://dpi.unb.br/images/ChamadaCOVID19/Atualizao_dos_financiadores_-_27042020.pdf 2) http://repositoriocovid19.unb.br/repositorio-projetos/analise-de-variabilidade-e-funcionalidade-de-genoma-de-sars-cov-2-circulantes-no-df/
468	Thermal cameras for recognizing people with COVID1-9	5	UNB	DF	F	1	http://dpi.unb.br/images/ChamadaCOVID19/Atualizao_dos_financiadores_-_27042020.pdf 2) http://repositoriocovid19.unb.br/repositorio-projetos/analise-de-variabilidade-e-funcionalidade-de-genoma-de-sars-cov-2-circulantes-no-df/
469	Production of enzymes for diagnostic CoVid-19	5	UNB	DF	F	2	http://dpi.unb.br/images/ChamadaCOVID19/Atualizao_dos_financiadores_-_27042020.pdf 2) http://repositoriocovid19.unb.br/repositorio-projetos/analise-de-variabilidade-e-funcionalidade-de-genoma-de-sars-cov-2-circulantes-no-df/
470	Strengthening laboratory infrastructure for testing COVID-19 and scientific research	5	UNB	DF	F	1	http://dpi.unb.br/images/ChamadaCOVID19/Atualizao_dos_financiadores_-_27042020.pdf 2) http://repositoriocovid19.unb.br/repositorio-projetos/analise-de-variabilidade-e-funcionalidade-de-genoma-de-sars-cov-2-circulantes-no-df/
471	Verification of the antiviral activity of peptides intragenic Antimcrobianos (IAPs)	6	UNB	DF	F	1	http://dpi.unb.br/images/ChamadaCOVID19/Atualizao_dos_financiadores_-_27042020.pdf 2) http://repositoriocovid19.unb.br/repositorio-projetos/analise-de-variabilidade-e-funcionalidade-de-genoma-de-sars-cov-2-circulantes-no-df/
472	Prospecting inhibitory molecules of the protease chymotrypsin-like proteases (MPro) and papain-like protease (PLPro) with antiviral activity against SARS-Cov2	6	UNB	DF	F	2	http://dpi.unb.br/images/ChamadaCOVID19/Atualizao_dos_financiadores_-_27042020.pdf 2) http://repositoriocovid19.unb.br/repositorio-projetos/analise-de-variabilidade-e-funcionalidade-de-genoma-de-sars-cov-2-circulantes-no-df/
473	Electrostatic Potential Mapping of interaction of chloroquine with Angiotensin Converting Enzyme II (ACE2) as the new coronavirus inhibitory agent.	7	UNB	DF	F	1	http://dpi.unb.br/images/ChamadaCOVID19/Atualizao_dos_financiadores_-_27042020.pdf 2) http://repositoriocovid19.unb.br/repositorio-projetos/analise-de-variabilidade-e-funcionalidade-de-genoma-de-sars-cov-2-circulantes-no-df/
474	Trees produce quinine and hydroxychloroquine cloriquina cerrado as substitute in the treatment of the symptoms of Covid-19	7	UNB	DF	F	1	http://dpi.unb.br/images/ChamadaCOVID19/Atualizao_dos_financiadores_-_27042020.pdf 2) http://repositoriocovid19.unb.br/repositorio-projetos/analise-de-variabilidade-e-funcionalidade-de-genoma-de-sars-cov-2-circulantes-no-df/
475	Protocol homeopathic in COVID-19 pandemic	7	UNB	DF	F	1	http://dpi.unb.br/images/ChamadaCOVID19/Atualizao_dos_financiadores_-_27042020.pdf 2) http://repositoriocovid19.unb.br/repositorio-projetos/analise-de-variabilidade-e-funcionalidade-de-genoma-de-sars-cov-2-circulantes-no-df/
476	Medicinal Herbal the Amazon biome in cerrado plants and alternative approach as preventive therapy and / or for Curative Emerging Diseases coronavirus Variants	7	UNB	DF	F	2	http://dpi.unb.br/images/ChamadaCOVID19/Atualizao_dos_financiadores_-_27042020.pdf 2) http://repositoriocovid19.unb.br/repositorio-projetos/analise-de-variabilidade-e-funcionalidade-de-genoma-de-sars-cov-2-circulantes-no-df/
477	Evaluation of potential antiviral peptide K [1,4,8,15], A [12,16,20] and the like in the control of the new coronavirus that causes COVID-19	7	UNB	DF	F	1	http://dpi.unb.br/images/ChamadaCOVID19/Atualizao_dos_financiadores_-_27042020.pdf 2) http://repositoriocovid19.unb.br/repositorio-projetos/analise-de-variabilidade-e-funcionalidade-de-genoma-de-sars-cov-2-circulantes-no-df/
478	Prevention of viral infection of SARS coronavirus by inhibition of serine pro teases trans-human and 3CLpro by protease inhibitor II	7	UNB	DF	F	2	http://dpi.unb.br/images/ChamadaCOVID19/Atualizao_dos_financiadores_-_27042020.pdf 2) http://repositoriocovid19.unb.br/repositorio-projetos/analise-de-variabilidade-e-funcionalidade-de-genoma-de-sars-cov-2-circulantes-no-df/
479	Antibodies in the diagnosis and therapy of Covid-19: Clinical and translational study of patients convalescing	7	UNB	DF	F	2	http://dpi.unb.br/images/ChamadaCOVID19/Atualizao_dos_financiadores_-_27042020.pdf 2) http://repositoriocovid19.unb.br/repositorio-projetos/analise-de-variabilidade-e-funcionalidade-de-genoma-de-sars-cov-2-circulantes-no-df/
480	Multicenter clinical trial was a prospective, randomized trial to evaluate the use of hydroxychloroquine or immunoglobulin ± azithromycin in patients with respiratory failure due COVID-19 in the Federal University Hospitals Network Ebserh	7	UNB	DF	F	1	http://www.unbciencia.unb.br/biologicas/54-medicina/642-pesquisadores-da-unb-irao-testar-eficacia-da-cloroquina-no-tratamento-da-covid-19 2) http://dpi.unb.br/images/ChamadaCOVID19/Atualizao_dos_financiadores_-_27042020.pdf 3) http://repositoriocovid19.unb.br/repositorio-projetos/ensaio-clinico-multicentrico-prospectivo-randomizado-para-avaliacao-do-uso-de-hidroxicloroquina-%c2%b1-azitromicina-ou…
481	Phase IIb study to assess efficacy and safety of chloroquine diphosphate to treat patients hospitalized with acute respiratory syndrome coronavirus under the new (SARS-CoV2): a clinical trial, double blind, randomized study.	7	UNB	DF	F	1	http://www.unbciencia.unb.br/biologicas/54-medicina/642-pesquisadores-da-unb-irao-testar-eficacia-da-cloroquina-no-tratamento-da-covid-19 2) http://dpi.unb.br/images/ChamadaCOVID19/Atualizao_dos_financiadores_-_27042020.pdf 3) http://repositoriocovid19.unb.br/repositorio-projetos/estudo-de-fase-iib-para-avaliar-eficacia-e-seguranca-do-difosfato-de-cloroquina-no-tratamento-de-pacientes-hospitaliza…
482	Influence and hydroxychloroquine evaluation in the innate immune response as a possible mechanism for reducing lung injury COVID-19.	7	UNB	DF	F	1	http://dpi.unb.br/images/ChamadaCOVID19/Atualizao_dos_financiadores_-_27042020.pdf 2) http://repositoriocovid19.unb.br/repositorio-projetos/avaliacao-da-influencia-e-hidroxicloroquina-na-resposta-imune-inata-como-possivel-mecanismo-de-reducao-da-lesao-pulmonar-por-covid-19/
483	The Psychosocial Impact of Social Isolation at the University of Brasilia	8	UNB	DF	F	2	http://dpi.unb.br/images/ChamadaCOVID19/Atualizao_dos_financiadores_-_27042020.pdf 2) http://repositoriocovid19.unb.br/repositorio-projetos/avaliacao-da-influencia-e-hidroxicloroquina-na-resposta-imune-inata-como-possivel-mecanismo-de-reducao-da-lesao-pulmonar-por-covid-19/
484	Quality of Life at Work: Best Practices for Organizational Work in Female Home Office Context in Brasila	8	UNB	DF	F	2	http://dpi.unb.br/images/ChamadaCOVID19/Atualizao_dos_financiadores_-_27042020.pdf 2) http://repositoriocovid19.unb.br/repositorio-projetos/avaliacao-da-influencia-e-hidroxicloroquina-na-resposta-imune-inata-como-possivel-mecanismo-de-reducao-da-lesao-pulmonar-por-covid-19/
485	Online platform for patient recovery phase service COVID-19	8	UNB	DF	F	2	http://dpi.unb.br/images/ChamadaCOVID19/Atualizao_dos_financiadores_-_27042020.pdf 2) http://repositoriocovid19.unb.br/repositorio-projetos/avaliacao-da-influencia-e-hidroxicloroquina-na-resposta-imune-inata-como-possivel-mecanismo-de-reducao-da-lesao-pulmonar-por-covid-19/
486	Interprofessional care for the promotion of mental health: challenges for the production of care in COVID-19 times	8	UNB	DF	F	2	http://dpi.unb.br/images/ChamadaCOVID19/Atualizao_dos_financiadores_-_27042020.pdf 2) http://repositoriocovid19.unb.br/repositorio-projetos/avaliacao-da-influencia-e-hidroxicloroquina-na-resposta-imune-inata-como-possivel-mecanismo-de-reducao-da-lesao-pulmonar-por-covid-19/
487	Rights in the palm: the app gives cess progranas information of government support and access to health	8	UNB	DF	F	2	http://dpi.unb.br/images/ChamadaCOVID19/Atualizao_dos_financiadores_-_27042020.pdf 2) http://repositoriocovid19.unb.br/repositorio-projetos/avaliacao-da-influencia-e-hidroxicloroquina-na-resposta-imune-inata-como-possivel-mecanismo-de-reducao-da-lesao-pulmonar-por-covid-19/
488	People with Disabilities and COVID-19 FD: knowledge building, monitoring networks, care / prevention.	8	UNB	DF	F	1	http://dpi.unb.br/images/ChamadaCOVID19/Atualizao_dos_financiadores_-_27042020.pdf 2) http://repositoriocovid19.unb.br/repositorio-projetos/avaliacao-da-influencia-e-hidroxicloroquina-na-resposta-imune-inata-como-possivel-mecanismo-de-reducao-da-lesao-pulmonar-por-covid-19/
489	The CoViD post-19 school: Exploring the Complexity Theory in a Computational Modeling Environment for Inter-disciplinary study of a real problem	8	UNB	DF	F	2	http://dpi.unb.br/images/ChamadaCOVID19/Atualizao_dos_financiadores_-_27042020.pdf 2) http://repositoriocovid19.unb.br/repositorio-projetos/avaliacao-da-influencia-e-hidroxicloroquina-na-resposta-imune-inata-como-possivel-mecanismo-de-reducao-da-lesao-pulmonar-por-covid-19/
490	Mental health assessment during isolation - gymkhana speech	8	UNB	DF	F	2	http://dpi.unb.br/images/ChamadaCOVID19/Atualizao_dos_financiadores_-_27042020.pdf 2) http://repositoriocovid19.unb.br/repositorio-projetos/avaliacao-da-influencia-e-hidroxicloroquina-na-resposta-imune-inata-como-possivel-mecanismo-de-reducao-da-lesao-pulmonar-por-covid-19/
491	Integrated network system of mental health care in the federal district the front COVID-19 epidemic	8	UNB	DF	F	2	http://dpi.unb.br/images/ChamadaCOVID19/Atualizao_dos_financiadores_-_27042020.pdf 2) http://repositoriocovid19.unb.br/repositorio-projetos/avaliacao-da-influencia-e-hidroxicloroquina-na-resposta-imune-inata-como-possivel-mecanismo-de-reducao-da-lesao-pulmonar-por-covid-19/
492	Impact of Pandemic COVID-19 and Its Control Measures on Mental Health of University Students	8	UNB	DF	F	2	http://dpi.unb.br/images/ChamadaCOVID19/Atualizao_dos_financiadores_-_27042020.pdf 2) http://repositoriocovid19.unb.br/repositorio-projetos/avaliacao-da-influencia-e-hidroxicloroquina-na-resposta-imune-inata-como-possivel-mecanismo-de-reducao-da-lesao-pulmonar-por-covid-19/
493	The tourist service providers of Brasilia in the coronavirus pandemic scenario (Covid-19)	8	UNB	DF	F	2	http://dpi.unb.br/images/ChamadaCOVID19/Atualizao_dos_financiadores_-_27042020.pdf 2) http://repositoriocovid19.unb.br/repositorio-projetos/avaliacao-da-influencia-e-hidroxicloroquina-na-resposta-imune-inata-como-possivel-mecanismo-de-reducao-da-lesao-pulmonar-por-covid-19/
494	Informal settlements and the Right to Water and Sanitation: mapping, design and guidelines for emergency water supply	8	UNB	DF	F	2	http://dpi.unb.br/images/ChamadaCOVID19/Atualizao_dos_financiadores_-_27042020.pdf 2) http://repositoriocovid19.unb.br/repositorio-projetos/avaliacao-da-influencia-e-hidroxicloroquina-na-resposta-imune-inata-como-possivel-mecanismo-de-reducao-da-lesao-pulmonar-por-covid-19/
495	Impact of Pandemic COVID-19 Mental Health in Medical University Hospital Residents in the DF	8	UNB	DF	F	1	http://dpi.unb.br/images/ChamadaCOVID19/Atualizao_dos_financiadores_-_27042020.pdf 2) http://repositoriocovid19.unb.br/repositorio-projetos/avaliacao-da-influencia-e-hidroxicloroquina-na-resposta-imune-inata-como-possivel-mecanismo-de-reducao-da-lesao-pulmonar-por-covid-19/
496	Mia Help Project: App to give visibility to people who need help	8	UNB	DF	F	2	http://dpi.unb.br/images/ChamadaCOVID19/Atualizao_dos_financiadores_-_27042020.pdf 2) http://repositoriocovid19.unb.br/repositorio-projetos/avaliacao-da-influencia-e-hidroxicloroquina-na-resposta-imune-inata-como-possivel-mecanismo-de-reducao-da-lesao-pulmonar-por-covid-19/
497	Citizen Science: Listening and talking about the daily risk communicates tion. What does the social experience of isolation	8	UNB	DF	F	2	http://dpi.unb.br/images/ChamadaCOVID19/Atualizao_dos_financiadores_-_27042020.pdf 2) http://repositoriocovid19.unb.br/repositorio-projetos/avaliacao-da-influencia-e-hidroxicloroquina-na-resposta-imune-inata-como-possivel-mecanismo-de-reducao-da-lesao-pulmonar-por-covid-19/
498	Facing the COVID-19 and its environmental relationships: ime-deramento Network Places to access to water in the DF ARIS	8	UNB	DF	F	2	http://dpi.unb.br/images/ChamadaCOVID19/Atualizao_dos_financiadores_-_27042020.pdf 2) http://repositoriocovid19.unb.br/repositorio-projetos/avaliacao-da-influencia-e-hidroxicloroquina-na-resposta-imune-inata-como-possivel-mecanismo-de-reducao-da-lesao-pulmonar-por-covid-19/
499	AMORIS project - Mobile Application and Command Center on IoT Network for Solidarity Actions to Support COVID-19	8	UNB	DF	F	2	http://dpi.unb.br/images/ChamadaCOVID19/Atualizao_dos_financiadores_-_27042020.pdf 2) http://repositoriocovid19.unb.br/repositorio-projetos/avaliacao-da-influencia-e-hidroxicloroquina-na-resposta-imune-inata-como-possivel-mecanismo-de-reducao-da-lesao-pulmonar-por-covid-19/
500	The pandemic of disinformation: social and cognitive aspects of belief in false information about Covid-19	8	UNB	DF	F	2	http://dpi.unb.br/images/ChamadaCOVID19/Atualizao_dos_financiadores_-_27042020.pdf 2) http://repositoriocovid19.unb.br/repositorio-projetos/avaliacao-da-influencia-e-hidroxicloroquina-na-resposta-imune-inata-como-possivel-mecanismo-de-reducao-da-lesao-pulmonar-por-covid-19/
501	Ready systemic creativity help small business	8	UNB	DF	F	2	http://dpi.unb.br/images/ChamadaCOVID19/Atualizao_dos_financiadores_-_27042020.pdf 2) http://repositoriocovid19.unb.br/repositorio-projetos/avaliacao-da-influencia-e-hidroxicloroquina-na-resposta-imune-inata-como-possivel-mecanismo-de-reducao-da-lesao-pulmonar-por-covid-19/
502	What can be learned from social and educational policies applied in different contexts in the enfentamento Covid-19? What can help us in addressing other emergency situations and disaster?	8	UNB	DF	F	2	http://dpi.unb.br/images/ChamadaCOVID19/Atualizao_dos_financiadores_-_27042020.pdf 2) http://repositoriocovid19.unb.br/repositorio-projetos/avaliacao-da-influencia-e-hidroxicloroquina-na-resposta-imune-inata-como-possivel-mecanismo-de-reducao-da-lesao-pulmonar-por-covid-19/
503	Domestic violence in social isolation times: breaking the silence	8	UNB	DF	F	2	http://dpi.unb.br/images/ChamadaCOVID19/Atualizao_dos_financiadores_-_27042020.pdf 2) http://repositoriocovid19.unb.br/repositorio-projetos/avaliacao-da-influencia-e-hidroxicloroquina-na-resposta-imune-inata-como-possivel-mecanismo-de-reducao-da-lesao-pulmonar-por-covid-19/
504	Narrative analysis on SARS-CoV2 pandemic	8	UNB	DF	F	2	http://dpi.unb.br/images/ChamadaCOVID19/Atualizao_dos_financiadores_-_27042020.pdf 2) http://repositoriocovid19.unb.br/repositorio-projetos/avaliacao-da-influencia-e-hidroxicloroquina-na-resposta-imune-inata-como-possivel-mecanismo-de-reducao-da-lesao-pulmonar-por-covid-19/
505	Communication in confronting COVID-19: identification and monitoring of informational inequalities in segments at risk	8	UNB	DF	F	2	http://dpi.unb.br/images/ChamadaCOVID19/Atualizao_dos_financiadores_-_27042020.pdf 2) http://repositoriocovid19.unb.br/repositorio-projetos/avaliacao-da-influencia-e-hidroxicloroquina-na-resposta-imune-inata-como-possivel-mecanismo-de-reducao-da-lesao-pulmonar-por-covid-19/
506	Rating the perception of the population regarding social distancing measures taken by municipalities Geographic Region Immediate Juara.	8	UNEMAT	MT	S	2	http://www.novoportal.unemat.br/?pg=noticia/13112/#
507	Acute Renal Injury in Infectious Disease coronavirus by: study of the incidence, risk factors and mortality	2	UNESP	SP	S		https://conselho.saude.gov.br/images/comissoes/conep/img/boletins/Boletim-EticaemPesquisa-ED16.pdf
508	Response assessment and readiness for change in fighting the pandemic COVID-19 by managers of long-term care facilities for the elderly in Latin America.	2	UNESP	SP	S		https://conselho.saude.gov.br/images/comissoes/conep/img/boletins/Boletim-EticaemPesquisa-ED16.pdf
509	Occurrence of rumors Analysis COVID-19 in the interior.	7	UNESP	SP	S		https://conselho.saude.gov.br/images/comissoes/conep/img/boletins/Boletim-EticaemPesquisa-ED16.pdf
510	Evaluation and associations of demographic and clinical characteristics in the use of mechanical ventilation and mortality of patients hospitalized with possible infection with the new coronavirus (COVID-99).	7	UNESP	SP	S		https://conselho.saude.gov.br/images/comissoes/conep/img/boletins/Boletim-EticaemPesquisa-ED16.pdf
511	The role of early acute renal replacement therapy on the prognosis of patients diagnosed with COVID 19: a randomized clinical trial.	7	UNESP	SP	F		https://conselho.saude.gov.br/images/comissoes/conep/img/boletins/Boletim-EticaemPesquisa-ED16.pdf
512	Impact assessment of the coronavirus pandemic in emotional well-being and psychological adjustment of health professionals and the general population.	8	UNESP	SP	S		https://conselho.saude.gov.br/images/comissoes/conep/img/boletins/Boletim-EticaemPesquisa-ED16.pdf
513	Association between anxiety of children in social isolation for prevention of coronavirus and anxiety of children in pre-op.	8	UNESP	SP	S		https://conselho.saude.gov.br/images/comissoes/conep/img/boletins/Boletim-EticaemPesquisa-ED16.pdf
514	Remote monitoring of obese during social isolation by COVID-19: the participants' perception	8	UNESPAR	PR	S		https://conselho.saude.gov.br/images/comissoes/conep/img/boletins/Boletim-EticaemPesquisa-ED16.pdf
515	Impact of covid-19 in the routine of the elderly	8	UNESPAR Universidade Estadual do Paraná	PR	S	2	https://paranavai.portaldacidade.com/noticias/esportes/universitarios-fazem-pesquisa-sobre-impacto-da-covid-19-na-rotina-dos-idosos-1403 https://docs.google.com/forms/d/e/1FAIpQLSfCWyajQeCOEmMqJHDoEoCU5wtoW9bOgsZDIkBpTE9SW8V5gg/viewform
516	Effect of SARS coronavirus infection in the intestinal mucosa-2	1	UNICAMP	SP	S		https://conselho.saude.gov.br/images/comissoes/conep/img/boletins/Boletim-EticaemPesquisa-ED16.pdf
517	Clinical efficacy and safety of pharmacological inhibition of bradykinin for the treatment of COVID-19.	7	UNICAMP	SP	S		https://conselho.saude.gov.br/images/comissoes/conep/img/boletins/Boletim-EticaemPesquisa-ED16.pdf
518	Convalescent Plasma prevention of complications such as therapy-associated COVID 19: randomized clinical trial Phase 2	7	UNICAMP	SP	S		https://conselho.saude.gov.br/images/comissoes/conep/img/boletins/Boletim-EticaemPesquisa-ED16.pdf
519	IUD acceptance covers the immediate postpartum during the pandemic of coronavirus	8	UNICAMP	SP	S		https://conselho.saude.gov.br/images/comissoes/conep/img/boletins/Boletim-EticaemPesquisa-ED16.pdf
520	Perception and consumption habits of food during the pandemic COVID-19.	8	UNICAMP	SP	S		https://conselho.saude.gov.br/images/comissoes/conep/img/boletins/Boletim-EticaemPesquisa-ED16.pdf
521	SARS coronavirus-2 Practice (causing coronavirus pandemic in human) central nervous system	1	UNICAMP Universidade de Campinas	SP	S	1	https://www.unicamp.br/unicamp/noticias/2020/04/15/fapesp-seleciona-seis-projetos-da-unicamp-para-combate-ao-coronavirus
522	Circulation and the genetic diversity of SARS-Cov-2 in Campinas	1	UNICAMP Universidade de Campinas	SP	S	1	https://www.unicamp.br/unicamp/noticias/2020/04/15/fapesp-seleciona-seis-projetos-da-unicamp-para-combate-ao-coronavirus
523	Aging and infection COVID-19	1	UNICAMP Universidade de Campinas	SP	S	1	https://www.unicamp.br/unicamp/noticias/2020/04/15/fapesp-seleciona-seis-projetos-da-unicamp-para-combate-ao-coronavirus
524	Impact of intestinal microbiota and its metabolites in infection by SARS-Cov-2	1	UNICAMP Universidade de Campinas	SP	S	1	https://www.unicamp.br/unicamp/noticias/2020/04/15/fapesp-seleciona-seis-projetos-da-unicamp-para-combate-ao-coronavirus
525	Search for biomarkers to aid in rapid diagnosis of Covid-19 (a disease caused by a new coronavirus)	5	UNICAMP Universidade de Campinas	SP	S	1	https://www.unicamp.br/unicamp/noticias/2020/04/15/fapesp-seleciona-seis-projetos-da-unicamp-para-combate-ao-coronavirus
526	Identify new antivirals that act against the disease through computational screening assays	7	UNICAMP Universidade de Campinas	SP	S	1	https://www.unicamp.br/unicamp/noticias/2020/04/15/fapesp-seleciona-seis-projetos-da-unicamp-para-combate-ao-coronavirus
527	Study of the efficacy of the two drugs against the 19-COVID	7	UNICAMP Universidade de Campinas	SP	S	1	https://www.unicamp.br/unicamp/noticias/2020/04/15/fapesp-seleciona-seis-projetos-da-unicamp-para-combate-ao-coronavirus
528	Metabolic pathways mapping that need to be activated in the immune response against SARS-CoV-2	7	UNICAMP Universidade de Campinas	SP	S	1	https://www.unicamp.br/unicamp/noticias/2020/04/15/fapesp-seleciona-seis-projetos-da-unicamp-para-combate-ao-coronavirus
530	Social, economic, cultural and environmental aspects of Covid-19 pandemic on society	8	UNIFAL	MG	F	2	https://www.unifal-mg.edu.br/portal/2020/04/16/servidores-e-discentes-da-unifal-mg-analisam-os-impactos-sociais-economicos-culturais-e-ambientais-da-pandemia-de-covid-1-na-sociedade/
529	Monitoring cases of Covid-19 in the south of	2	UNIFAL	MG	F	2	https://www.unifal-mg.edu.br/portal/2020/04/24/mapas-desenvolvidos-por-integrantes-da-empresa-junior-do-curso-de-geografia-da-unifal-mg-monitoram-casos-de-covid-19-no-sul-de-minas/
531	Development of mechanical ventilators with 3D technology	4	UNIFAP	AP	F	2	http://portal.mec.gov.br/coronavirus/
532	Desenvolviemnto of lung ventilators	4	UNIFEI Universidade Federal de Itajubá	MG	F	.	https://usabilidade.unifei.edu.br/2020/03/covid-19/
533	Sonographic findings in pediatric patients with suspected cases and confirmed by the SARS-CoV-2 coronavirus.	1	UNIFESP	SP	F		https://conselho.saude.gov.br/images/comissoes/conep/img/boletins/Boletim-EticaemPesquisa-ED16.pdf
534	Occurrence of infection COVID-19 between patients, contacts and health professionals at two hospitals in São Paulo.	2	UNIFESP	SP	F		https://conselho.saude.gov.br/images/comissoes/conep/img/boletins/Boletim-EticaemPesquisa-ED16.pdf
535	Prospective cohort study to evaluate the clinical aspects, logical and turn-host response in patients with COVID-19	2	UNIFESP	SP	F		https://conselho.saude.gov.br/images/comissoes/conep/img/boletins/Boletim-EticaemPesquisa-ED16.pdf
536	Prospective observational study of vasculafres complications in critically ill patients with COVID-19	2	UNIFESP	SP	F		https://conselho.saude.gov.br/images/comissoes/conep/img/boletins/Boletim-EticaemPesquisa-ED16.pdf
537	Evaluation of patients with SARS suspected of being infected by the new coronavirus (2019-nCoV) at the University Hospital São Paulo	2	UNIFESP	SP	F		https://conselho.saude.gov.br/images/comissoes/conep/img/boletins/Boletim-EticaemPesquisa-ED16.pdf
538	Monitoring of cardiovascular effects of hydroxychloroquine / Azithromycin in patients with COVID-19	7	UNIFESP	SP	F		https://conselho.saude.gov.br/images/comissoes/conep/img/boletins/Boletim-EticaemPesquisa-ED16.pdf
539	The psychological impact of the pandemic in COVID-19 resident physicians: a Brazilian observational study.	8	UNIFESP	SP	F		https://conselho.saude.gov.br/images/comissoes/conep/img/boletins/Boletim-EticaemPesquisa-ED16.pdf
540	Prevention and care of mental health workers in the front line COVID-19.	8	UNIFESP	SP	F		https://conselho.saude.gov.br/images/comissoes/conep/img/boletins/Boletim-EticaemPesquisa-ED16.pdf
541	Ophthalmologic evaluation of patients with coronavirus (SARS-CoV-2)	8	UNIFESP	SP	F		https://conselho.saude.gov.br/images/comissoes/conep/img/boletins/Boletim-EticaemPesquisa-ED16.pdf
542	Physical activity before and during social isolation due to COVID-19 and its relation to mental health.	8	UNIFESP	SP	F		https://conselho.saude.gov.br/images/comissoes/conep/img/boletins/Boletim-EticaemPesquisa-ED16.pdf
543	Heparin inhibits cellular invasion by SARS coronavirus-2: Structural dependence of the surface protein (spike) receiver S1	1	UNIFESP	SP	F	2	https://www.unifesp.br/noticias-anteriores/item/4473-pesquisa-da-unifesp-analisa-a-acao-da-heparina-no-tratamento-da-covid-19
544	Vascular complications in severe patients covid-19	1	UNIFESP	SP	F	2	https://coronavirus.unifesp.br/noticias/pesquisa-inedita-da-unifesp-estuda-complicacoes-vasculares-em-pacientes-com-covid-19
545	Potential Therapeutic assessment for SARS-CoV-2: compounds with estrogenic activity, modulators of Autophagy and Caa2	7	UNIFESP	SP	F	1	https://coronavirus.unifesp.br/noticias/estudo-avalia-efeito-protetor-do-hormonio-estrogenio-contra-infeccao-pelo-coronavirus-2
546	The effects of quarantine assessment, due to the pandemic of coronavirus (COVID-19), health	8	UNIFESP	SP	F	2	https://coronavirus.unifesp.br/noticias/pesquisa-analisara-os-efeitos-do-periodo-de-quarentena-na-saude-dos-estudantes-da-unifesp
547	Study of reflexes quarantine and social isolation due to COVID-19 on the use of psychoactive substances	8	UNIFESP	SP	F	2	https://coronavirus.unifesp.br/noticias/unifesp-desenvolve-pesquisa-sobre-os-reflexos-da-quarentena-e-isolamento-social-e-uso-de-drogas
548	Alcohol use in times of the COVID 19: Implications for monitoring and policy	8	UNIFESP	SP	F	2	https://coronavirus.unifesp.br/noticias/covid-19-e-o-uso-de-bebida-alcoolica-artigo-inedito-analisa-possiveis-impactos-no-consumo-populacional
549	Pandemic Covid-19 in the context of regional inequality	2	Unifesspa Universidade Federal do Sul e Sudeste do Pará	PA	F	2	https://acoescovid19.unifesspa.edu.br/images/conteudo/Texto_Prof._Giliard_-_IEDAR.pdf
550	Urban network, spatial interactions and geography of health: analysis of the trajectory of Covid-19 in Para State	2	Unifesspa Universidade Federal do Sul e Sudeste do Pará	PA	F	2	https://acoescovid19.unifesspa.edu.br/2-uncategorised/87-painel-reflex%C3%A3o-em-tempos-de-crise.html https://acoescovid19.unifesspa.edu.br/2-uncategorised/85-rede-urbana,-intera%C3%A7%C3%B5es-espaciais-e-a-geografia-da-sa%C3%BAde-an%C3%A1lise-da-trajet%C3%B3ria-da-covid-19-no-estado-do-par%C3%A1.html https://acoescovid19.unifesspa.edu.br/images/conteudo/Texto_Prof_Marcus_Vinicius_-_verso_final.p…
551	Becoming-guppies: Overcoming the subjectivities of fear in pandemic times	8	Unifesspa Universidade Federal do Sul e Sudeste do Pará	PA	F	2	https://acoescovid19.unifesspa.edu.br/images/conteudo/Texto_Prof._Caio_Maximimo.pdf
552	Economics of the pandemic of 1: economic shocks connected to Covid-19	8	Unifesspa Universidade Federal do Sul e Sudeste do Pará	PA	F	2	https://acoescovid19.unifesspa.edu.br/images/conteudo/Economia_da_pandemia_parte_I_-_Dyeggo_R_Guedes_vers%C3%A3o_final.pdf
553	Propose contagion models that allow prediction of the number and speed of contagion in the 9th regional health.	2	UNILA	PR	F	2	http://portal.mec.gov.br/coronavirus/
554	Develop ELISA kits for diagnostic serological	5	UNILA	PR	F	2	http://portal.mec.gov.br/coronavirus/
555	Treatment of severe patients with healed people of antibodies	7	UNILA	PR	F	2	http://portal.mec.gov.br/coronavirus/
556	Corona Dasboard: case information by municipality, region and state (confirmed, recovered, suspects, discarded, deaths)	2	UNIOESTE Universidade Estadual do Oeste do Paraná	PR	S	1	https://bit.ly/covid19-parana E https://www.unioeste.br/portal/central-de-noticias/52700-unioeste-elabora-painel-de-dados-da-covid-19
557	Evaluation of knowledge about Covid-19 in the academic community UNIPAMPA.	8	UNIPAMPA	RS	F		https://conselho.saude.gov.br/images/comissoes/conep/img/boletins/Boletim-EticaemPesquisa-ED16.pdf
558	Epidemiological study in the city of Uruguaiana	2	UNIPAMPA Fundação Universidade Federal do Pampa	RS	F	2	http://portal.mec.gov.br/coronavirus/
559	Projections Covid-19 in ten municipalities in RS	2	UNIPAMPA Fundação Universidade Federal do Pampa	RS	F	2	https://unipampa.edu.br/portal/pesquisa-da-unipampa-mostra-projecoes-da-covid-19-em-dez-municipios-do-rs
560	Factor Psychosocial Evaluation front of Pandemic Covid-19 (SARS-CoV-2)	8	UNIPAMPA Fundação Universidade Federal do Pampa	RS	F	2	https://unipampa.edu.br/portal/unipampa-realiza-pesquisa-sobre-fatores-psicossociais-frente-pandemia https://docs.google.com/forms/d/e/1FAIpQLSeV4986TRdasuVVh1LGwU-Yz_FMBj2ePDEUKCD-9OKAvkRSVQ/viewform
561	Computer simulation system on the dynamics of spreading COVID-19	2	UNIR Universidade Federal de Rondonia	RO	F	.	http://www.coronavirus.unir.br/noticia/exibir/11321 , http://www.emfc.unir.br/simulacoes
562	Possible effects of uncontrolled relaxation of social isolation measures in pandemic behavior COVID-19: an exercise with the actual data of Rondônia	2	UNIR Universidade Federal de Rondonia	RO	F	2	https://unir.br/index.php?pag=noticias&id=28149 , https://unir.br/noticias_arquivos/28149_possiveis_efeitos_do_relaxamento_nao_controlado_das_medidas_de_isolamento_social.pdf
563	AruanaChecagem: content checking space on COVID-19 that circulate on social networks in Rondônia	8	UNIR Universidade Federal de Rondonia	RO	F	2	www.checagem.unir.br
564	Neurological and neuropsychological symptoms in patients diagnosed with COVID-19.	1	UNIRIO	RJ	F		https://conselho.saude.gov.br/images/comissoes/conep/img/boletins/Boletim-EticaemPesquisa-ED16.pdf
565	Standard and performance evaluation of food Brazilian children and adolescents during the pandemic COVID-19.	8	UNIRIO	RJ	F		https://conselho.saude.gov.br/images/comissoes/conep/img/boletins/Boletim-EticaemPesquisa-ED16.pdf
566	Genetic research of patients	1	UNIRIO Uiversidade Federal do Estado do Rio de Janeiro	RJ	F	1	http://www.unirio.br/news/unirio-apresenta-ao-mec-plano-para-pesquisa-e-desenvolvimento-e-para-atendimento-a-pacientes
567	Achievement profiles for diagnosing patients	2	UNIRIO Uiversidade Federal do Estado do Rio de Janeiro	RJ	F	1	http://www.unirio.br/news/unirio-apresenta-ao-mec-plano-para-pesquisa-e-desenvolvimento-e-para-atendimento-a-pacientes
568	Testing for virus detection	5	UNIRIO Uiversidade Federal do Estado do Rio de Janeiro	RJ	F	1	http://www.unirio.br/news/unirio-apresenta-ao-mec-plano-para-pesquisa-e-desenvolvimento-e-para-atendimento-a-pacientes
569	UNIRIO develops pre-diagnostic application of Covid-19	5	UNIRIO Uiversidade Federal do Estado do Rio de Janeiro	RJ	F	1	http://www.unirio.br/news/unirio-desenvolve-aplicativo-de-pre-diagnostico-da-covid-19
570	Nasal spray formulation for inhibiting infection	7	UNIRIO Uiversidade Federal do Estado do Rio de Janeiro	RJ	F	1	http://www.unirio.br/news/unirio-apresenta-ao-mec-plano-para-pesquisa-e-desenvolvimento-e-para-atendimento-a-pacientes
571	Epidemiological monitoring of the pandemic COVID-19 in São Francisco Valley	2	UNIVASF	PE	F	2	http://portal.mec.gov.br/coronavirus/
572	Development of respirators	4	UNIVASF	PE	F	2	http://portal.mec.gov.br/coronavirus/
573	Develop molecular test for the SARS coronavirus-2, based on RT-LAMP / CRISPR Cas12	5	UNIVASF	PE	F	2	http://portal.mec.gov.br/coronavirus/
574	Validation of an intelligent mobile device for measuring vital signs in combating COVID-19 (monitor).	5	UPE	PE	S		https://conselho.saude.gov.br/images/comissoes/conep/img/boletins/Boletim-EticaemPesquisa-ED16.pdf
575	Monitor - validation of air monitors	4	UPE Universidade de Pernambuco	PE	S	1	https://jc.ne10.uol.com.br/colunas/enem-e-educacao/2020/04/5607222-nas-universidades--cientistas-entram-na-luta-contra-o-coronavirus.html / http://www.upe.br/
576	Predictive Monitoring System (SIMOP): nod-matic cases, testing rate, hospitalizations, use of beds	2	URCA Universidade Regional do Cariri	CE	S	.	http://www.ufc.br/noticias/14575-pesquisadores-investigam-contagio-da-covid-19-em-fortaleza-pico-ocorrera-ainda-em-maio
577	The influence of climate and conditions for infection of sociospatial COVID-19 Fortress	8	URCA Universidade Regional do Cariri	CE	S	.	http://www.ufc.br/noticias/14575-pesquisadores-investigam-contagio-da-covid-19-em-fortaleza-pico-ocorrera-ainda-em-maio
578	Participatory Research for Covid-19 Mapping	8	URCA Universidade Regional do Cariri	CE	S	.	http://www.ufc.br/noticias/14575-pesquisadores-investigam-contagio-da-covid-19-em-fortaleza-pico-ocorrera-ainda-em-maio
579	Evaluation burst SARS coronavirus-2 in advanced human cells by microscopy.	1	USP	SP	S	2	https://prp.usp.br/usp-e-covid-19/
580	Development of an animal model of infection and disease caused by SARS-CoV-2.	1	USP	SP	S	2	https://prp.usp.br/usp-e-covid-19/
581	Phylogenetic analysis of SARS coronavirus-2	1	USP	SP	S	2	https://prp.usp.br/usp-e-covid-19/
582	Analysis of the immune response against cells of human SARS-CoV virus-2.	1	USP	SP	S	2	https://prp.usp.br/usp-e-covid-19/
583	Animal model of development for COVID-19.	1	USP	SP	S	2	https://prp.usp.br/usp-e-covid-19/
584	COVID-sequencing of 19 samples.	1	USP	SP	S	2	https://prp.usp.br/usp-e-covid-19/
585	COVID-Heart. viral and inflammatory profile in the myocardium of patients infected by SARS-CoV2.	1	USP	SP	S	2	https://prp.usp.br/usp-e-covid-19/
586	Network Corona-ohmic BR: National Working sequencing the expert committee Network Virus	1	USP	SP	S	2	https://prp.usp.br/usp-e-covid-19/
587	StructRNAfinder of SARS-CoV-2 genome	1	USP	SP	S	2	https://prp.usp.br/usp-e-covid-19/
588	ACE2 gene expression in the lung	1	USP	SP	S	2	https://prp.usp.br/usp-e-covid-19/
589	Effects of cross infection COVID-19 in human semen	1	USP	SP	S	2	https://prp.usp.br/usp-e-covid-19/
590	Platelet aggregation and clotting evaluation in patients with COVID-19.	1	USP	SP	S	2	https://prp.usp.br/usp-e-covid-19/
591	COV BANK. Pathology - tissue repository.	1	USP	SP	S	2	https://prp.usp.br/usp-e-covid-19/
592	Clinical variability in patients with COVID-19	1	USP	SP	S	2	https://prp.usp.br/usp-e-covid-19/
593	Study of metabolomics approach and lipidomics of cells infected by SARS-CoV-2.	1	USP	SP	S	2	https://prp.usp.br/usp-e-covid-19/
594	ACE2 diversity in placental mammals reveals evolutionary strategy of the SARS coronavirus-2.	1	USP	SP	S	2	https://prp.usp.br/usp-e-covid-19/
595	Study of the inflammatory process in the lung tissue of the new coronavirus infection.	1	USP	SP	S	2	https://prp.usp.br/usp-e-covid-19/
596	The crossroads between immunization and lung failure.	1	USP	SP	S	2	https://prp.usp.br/usp-e-covid-19/
597	Phylogenetic comparison of the SARS-CoV-2 with other coronavirus importance in human and animal health	1	USP	SP	S	2	https://prp.usp.br/usp-e-covid-19/
598	Networks Assessment related to the ACE2 interaction and non-coding RNAs	1	USP	SP	S	2	https://prp.usp.br/usp-e-covid-19/
599	Sequencing viral genome to understand the dispersion; number of prediction cases and need to ICU beds.	1	USP	SP	S	2	https://prp.usp.br/usp-e-covid-19/
600	Studies COVID-19 fatal through minimally invasive autopsy guided by ultrasound.	1	USP	SP	S		https://conselho.saude.gov.br/images/comissoes/conep/img/boletins/Boletim-EticaemPesquisa-ED16.pdf
601	Evaluation of clinical, angiographic and patient prognosis with acute myocardial infarction infected COVID-19	1	USP	SP	S		https://conselho.saude.gov.br/images/comissoes/conep/img/boletins/Boletim-EticaemPesquisa-ED16.pdf
602	Genetic susceptibility to complications associated with infection by SARS-CoV-2 in Sao Paulo.	1	USP	SP	S		https://conselho.saude.gov.br/images/comissoes/conep/img/boletins/Boletim-EticaemPesquisa-ED16.pdf
603	Assessment of gene expression and humoral response in COVID-19 serious: search for potential biomarkers for disease progression in patients infected by SARS-COV2.	1	USP	SP	S		https://conselho.saude.gov.br/images/comissoes/conep/img/boletins/Boletim-EticaemPesquisa-ED16.pdf
604	SEIR model universally used to prospect the spread of epidemics such as Covid-19.	2	USP	SP	S	2	https://prp.usp.br/usp-e-covid-19/
605	Analysis Epidemiological, clinical and immunological cases of SARS-CoV-2 in the metropolitan region of São Paulo	2	USP	SP	S	2	https://prp.usp.br/usp-e-covid-19/
606	Sentinel surveillance in response to social distancing measures for pandemic control SARS-CoV-2.	2	USP	SP	S	2	https://prp.usp.br/usp-e-covid-19/
607	Late pulmonary complications after coronavirus infection.	2	USP	SP	S	2	https://prp.usp.br/usp-e-covid-19/
608	Respiratory problems in children and the situation of Covid-19 in the family and community	2	USP	SP	S	2	https://prp.usp.br/usp-e-covid-19/
609	Epidemiological profile of patients with severe respiratory failure associated with infection by SARS-CoV2.	2	USP	SP	S	2	https://prp.usp.br/usp-e-covid-19/
610	Fragility and Adverse Outcomes in Adult Middle Aged Hospitalized for COVID-19	2	USP	SP	S	2	https://prp.usp.br/usp-e-covid-19/
611	Computational analysis of viral transmission air indoors: operational strategies for elevators	2	USP	SP	S	2	https://prp.usp.br/usp-e-covid-19/
612	Evaluation of the impact of SARS CoV-2 epidemic in health ervices in São Paulo through mathematical modeling	2	USP	SP	S		https://conselho.saude.gov.br/images/comissoes/conep/img/boletins/Boletim-EticaemPesquisa-ED16.pdf
613	Study of the prevalence of coronavirus-19 COVID in the population of blood donors Blood Blood Center Foundation Pro-Sao Paulo and passive immunotherapy development by plasma transfusion convalescent individuals in patients with acute disease.	2	USP	SP	S		https://conselho.saude.gov.br/images/comissoes/conep/img/boletins/Boletim-EticaemPesquisa-ED16.pdf
614	Model for predicting COVID-19 between cases in Brazil.	2	USP	SP	S		https://conselho.saude.gov.br/images/comissoes/conep/img/boletins/Boletim-EticaemPesquisa-ED16.pdf
615	Exploratory study on pregnancies with SARS coronavirus-2 positive.	2	USP	SP	S		https://conselho.saude.gov.br/images/comissoes/conep/img/boletins/Boletim-EticaemPesquisa-ED16.pdf
616	COVID19 prevalence of infection in a risk cohort.	2	USP	SP	S		https://conselho.saude.gov.br/images/comissoes/conep/img/boletins/Boletim-EticaemPesquisa-ED16.pdf
617	Study diagnosis and prognosis of infection by SARS-CoV-2 and influenza virus	2	USP	SP	S		https://conselho.saude.gov.br/images/comissoes/conep/img/boletins/Boletim-EticaemPesquisa-ED16.pdf
618	Clinical description of complications and COVID-19 cases of outcomes in Children's Hospital Tertiary in São Paulo	2	USP	SP	S		https://conselho.saude.gov.br/images/comissoes/conep/img/boletins/Boletim-EticaemPesquisa-ED16.pdf
619	Mapping the spread of SARS-CoV-2 in a small Amazonian town.	2	USP	SP	S		https://conselho.saude.gov.br/images/comissoes/conep/img/boletins/Boletim-EticaemPesquisa-ED16.pdf
620	Antimicrobial compound with silver vanadate nanostructured decorated with silver nanoparticles	3	USP	SP	S	2	https://prp.usp.br/usp-e-covid-19/
621	Colloidal silver application in sterilization of hospital	3	USP	SP	S	2	https://prp.usp.br/usp-e-covid-19/
622	Production faceshields and tiaras for health professionals	3	USP	SP	S	2	https://prp.usp.br/usp-e-covid-19/
623	The N95 mask on pandemic COVID-19: Can your reuse and reprocessing safe?	3	USP	SP	S	2	https://prp.usp.br/usp-e-covid-19/
624	The COMVC-19 will monitor the mental health of 20,000 employees of HC-FMUSP complex	3	USP	SP	S	2	https://prp.usp.br/usp-e-covid-19/
625	Masks and tissues efficiency tests for making personal protective equipment	3	USP	SP	S	2	https://prp.usp.br/usp-e-covid-19/
626	Inactivation efficacy assessment of the SARS-CoV virus-2 in the personal protective equipment for health professionals	3	USP	SP	S	2	https://prp.usp.br/usp-e-covid-19/
627	Develop prototype masks with reusability	3	USP	SP	S	2	https://prp.usp.br/usp-e-covid-19/
628	Delivery robot creation of laboratory tests and drugs	3	USP	SP	S	2	https://prp.usp.br/usp-e-covid-19/
629	Mask high performance PPE for use in critical care physicians.	3	USP	SP	S	2	https://prp.usp.br/usp-e-covid-19/
630	Creation antiviral protective textile LLPS hospital.	3	USP	SP	S	2	https://prp.usp.br/usp-e-covid-19/
631	Research project for the production of textiles functionalized with CuO (copper oxide)	3	USP	SP	S	2	https://prp.usp.br/usp-e-covid-19/
632	Study of microbial inactivation with ozone masks for recycling.	3	USP	SP	S	2	https://prp.usp.br/usp-e-covid-19/
633	Production equipment with ultraviolet radiation (UVC) for the decontamination of surfaces.	3	USP	SP	S	2	https://prp.usp.br/usp-e-covid-19/
634	Breathe! Development of two types of masks to produce sewing workshops: Surgical and N95 / PFF2.	3	USP	SP	S	2	https://prp.usp.br/usp-e-covid-19/
635	Research for the development of an antiseptic for surfaces and environments.	3	USP	SP	S	2	https://prp.usp.br/usp-e-covid-19/
636	Development and evaluation of mechanical ventilators	4	USP	SP	S	2	https://prp.usp.br/usp-e-covid-19/
637	Fan mechanical lung development	4	USP	SP	S	2	https://prp.usp.br/usp-e-covid-19/
638	Development of low-cost Respirator	4	USP	SP	S	2	https://prp.usp.br/usp-e-covid-19/
639	Analyze the fan sharing viability	4	USP	SP	S	2	https://prp.usp.br/usp-e-covid-19/
640	Developing artificial respirator.	4	USP	SP	S	2	https://prp.usp.br/usp-e-covid-19/
641	Inspire! large-scale production of developing lung ventilators low cost and rapid production	4	USP	SP	S	2	https://prp.usp.br/usp-e-covid-19/
642	Respirator development of low cost pulmonary	4	USP	SP	S	2	https://prp.usp.br/usp-e-covid-19/
643	Development of simplified Respirator	4	USP	SP	S	2	https://prp.usp.br/usp-e-covid-19/
644	Using Ultrasound as pre-diagnostic tool	5	USP	SP	S	2	https://prp.usp.br/usp-e-covid-19/
645	Research to correlate Covid-19 and the loss of smell	5	USP	SP	S	2	https://prp.usp.br/usp-e-covid-19/
646	Importance of asymptomatic individuals in the maintenance and transmission of SARS-CoV-2	5	USP	SP	S	2	https://prp.usp.br/usp-e-covid-19/
647	Science Data and Machine Learning applied to the diagnosis of COVID-19 from clinical spectrum data Albert Einstein Hospital patients	5	USP	SP	S	2	https://prp.usp.br/usp-e-covid-19/
648	Diagnostic support to medical teams	5	USP	SP	S	2	https://prp.usp.br/usp-e-covid-19/
649	Viral kinetics in individuals infected asymptomatic and symptomatic	5	USP	SP	S	2	https://prp.usp.br/usp-e-covid-19/
650	Cell culture for isolation, cultivation and plating SARS-CoV-2	5	USP	SP	S	2	https://prp.usp.br/usp-e-covid-19/
651	Sensitivity and specificity of molecular assays for SARS coronavirus-2	5	USP	SP	S	2	https://prp.usp.br/usp-e-covid-19/
652	Early detection system Respiratory Failure by audio analysis (Study SPIRA)	5	USP	SP	S	2	https://prp.usp.br/usp-e-covid-19/
653	Application of artificial intelligence in the diagnosis by conventional radiography and computed tomography Covid-19.	5	USP	SP	S	2	https://prp.usp.br/usp-e-covid-19/
654	Development of low-cost diagnostic platform based on the amplification technique (RT-LAMP)	5	USP	SP	S	2	https://prp.usp.br/usp-e-covid-19/
655	Production of different virus proteins for the development of rapid tests for detecting COVID-19	5	USP	SP	S	2	https://prp.usp.br/usp-e-covid-19/
656	Study of the interaction of the SARS-CoV-2 virus with the human receptor.	5	USP	SP	S	2	https://prp.usp.br/usp-e-covid-19/
657	Development IgG ELISA tests for epide-miológicos studies in blood donors and health professionals.	5	USP	SP	S	2	https://prp.usp.br/usp-e-covid-19/
658	New solutions for diagnosing and identifying infected with COVID-19 through diagnostic imaging	5	USP	SP	S	2	https://prp.usp.br/usp-e-covid-19/
659	Assessment by questionnaire of smell changes and tasting in patients with COVID-19 positive test.	5	USP	SP	S	2	https://prp.usp.br/usp-e-covid-19/
660	Cohort study of patients seen in the emergency room with a diagnosis of Covid-19	5	USP	SP	S	1	https://prp.usp.br/usp-e-covid-19/
661	Development of machine learning to diagnose Covid-19 from an X-ray plate of the lungs	5	USP	SP	S	2	https://prp.usp.br/usp-e-covid-19/
662	Diagnostic COVID-19 swab sample combined oral and nasal versus oral fluid (saliva).	5	USP	SP	S	2	https://prp.usp.br/usp-e-covid-19/
663	Evaluation of oral fluid in the diagnosis of COVID-19.	5	USP	SP	S	2	https://prp.usp.br/usp-e-covid-19/
664	Conducting research protocols to evaluate new diag nosis test and understanding of pathophysiological mechanisms	5	USP	SP	S	2	https://prp.usp.br/usp-e-covid-19/
665	Determination of lipid mediators, circulating hormones, immunoglobulins, and antibodies in anticarboidratos COVID-19.	5	USP	SP	S	1	https://prp.usp.br/usp-e-covid-19/
666	Detection of the presence of SARS coronavirus in the oral cavity 2-	5	USP	SP	S	2	https://prp.usp.br/usp-e-covid-19/
667	Development of serologic tests for the detection of IgG antibodies to SARS-CoV2 (Covid 19)	5	USP	SP	S	2	https://prp.usp.br/usp-e-covid-19/
668	Diagnosis of infection with SARS-CoV2 in different biological materials, in people infected with this virus	5	USP	SP	S	2	https://prp.usp.br/usp-e-covid-19/
669	Validation of rapid tests	5	USP	SP	S	2	https://prp.usp.br/usp-e-covid-19/
670	Desenvolviemnto of biosensors for rapid diagnosis	5	USP	SP	S	2	https://prp.usp.br/usp-e-covid-19/
671	Artificial intelligence in supporting the analysis of X-ray images	5	USP	SP	S	2	https://prp.usp.br/usp-e-covid-19/
672	Diagnostic metabolomics, platelet aggregation.	5	USP	SP	S	2	https://prp.usp.br/usp-e-covid-19/
673	Network USP, five research centers facing and carrying out molecular diagnostic PCR reaction in real time	5	USP	SP	S	2	https://prp.usp.br/usp-e-covid-19/
674	Pregnant women with COVID. Clinical and laboratory evolution, transplacental passage, pregnancy and neonatal outcomes	5	USP	SP	S	2	https://prp.usp.br/usp-e-covid-19/
675	Evaluation of immunocompromised patients (cancer, transplants, rheumatic disease) and asymptomatic COVID-19 symptoms	5	USP	SP	S	2	https://prp.usp.br/usp-e-covid-19/
676	Check if elderly, suffering from hypertension, diabetes or COPD have more cellular aging markers	5	USP	SP	S	2	https://prp.usp.br/usp-e-covid-19/
677	New rapid test development	5	USP	SP	S	2	https://prp.usp.br/usp-e-covid-19/
678	Production of different proteins of the virus to be used for the development of vaccine candidates.	6	USP	SP	S	2	https://prp.usp.br/usp-e-covid-19/
679	Ddesenvolvimento vaccine vector for SARS-CoV2	6	USP	SP	S	2	https://prp.usp.br/usp-e-covid-19/
680	Development of vaccine for SARS-CoV-2 using VLPs	6	USP	SP	S	1	https://prp.usp.br/usp-e-covid-19/
681	Test of peptide sequences for activation of cellular immune response against the Sars-CoV-2 virus, aiming at the development of vaccines	6	USP	SP	S	2	https://prp.usp.br/usp-e-covid-19/
682	Study of a potential therapeutic target for Covid-19.	7	USP	SP	S	2	https://prp.usp.br/usp-e-covid-19/
683	System development of nanostructured delivery of viral proteins crown and potential use as a vaccine / treatment	7	USP	SP	S	2	https://prp.usp.br/usp-e-covid-19/
684	Algorithm test for repositioning drugs	7	USP	SP	S	2	https://prp.usp.br/usp-e-covid-19/
685	Importance of oxidative stress as a way of blocking replication of the SARS-Cov2.	7	USP	SP	S	2	https://prp.usp.br/usp-e-covid-19/
686	Studies candidate inhibitors of viral replication of SARS coronavirus-2 by repositioned potential drugs and natural products.	7	USP	SP	S	2	https://prp.usp.br/usp-e-covid-19/
687	Nanosystems of obtaining controlled release of drugs in the treatment tested against the 19-COVID	7	USP	SP	S	2	https://prp.usp.br/usp-e-covid-19/
688	Investigation of neutralizing antibodies the infection by the SARS coronavirus-2.	7	USP	SP	S	2	https://prp.usp.br/usp-e-covid-19/
689	Structural Adjustment of bioinformatics tools for in silico studies flavivirus for the SARS coronavirus-2	7	USP	SP	S	2	https://prp.usp.br/usp-e-covid-19/
690	Discovery of drug candidates: screening with proteins and viral RNA replication inhibitors retroantivirais polymerase	7	USP	SP	S	2	https://prp.usp.br/usp-e-covid-19/
691	Improved formulations for repositioning anthelmintic drug (niclosamide) as potential antiviral	7	USP	SP	S	2	https://prp.usp.br/usp-e-covid-19/
692	Edition gene in the respiratory system CRISPR cas9 system directed to the virus receptor gene in human cells	7	USP	SP	S	2	https://prp.usp.br/usp-e-covid-19/
693	Studies of artificial intelligence with machine learning to identify repositioning drugs against SARS-CoV-2	7	USP	SP	S	2	https://prp.usp.br/usp-e-covid-19/
694	Development of antiviral drugs to treat 19 with COVID-screening natural compounds, synthetic routes and possible	7	USP	SP	S	2	https://prp.usp.br/usp-e-covid-19/
695	Development of multiplex serological methods and polyclonal antibodies using 2-SARS coronavirus natural antigens.	7	USP	SP	S	2	https://prp.usp.br/usp-e-covid-19/
696	User network medical approach to finding candidates for repositioning drugs against COVID-19	7	USP	SP	S	2	https://prp.usp.br/usp-e-covid-19/
697	Development and evaluation of anti-inflammatory drugs in the form of nasal nanosuspensões using bixin and pullulan.	7	USP	SP	S	2	https://prp.usp.br/usp-e-covid-19/
698	Evaluation and synthesis of new derivatives Organo-calcogênicos in the search for treatments COVID-19.	7	USP	SP	S	2	https://prp.usp.br/usp-e-covid-19/
699	Development phenotypic screening platform: reposicio-tioning and drug targets for treatment of COVID-19.	7	USP	SP	S	2	https://prp.usp.br/usp-e-covid-19/
700	Study of the impact of molecular entities in anti-infection SARS- CoV-2	7	USP	SP	S	2	https://prp.usp.br/usp-e-covid-19/
701	Research on mitigating the effects of the Sars-CoV-2 virus	7	USP	SP	S	2	https://prp.usp.br/usp-e-covid-19/
702	Study of antiviral prediction for Covid-19	7	USP	SP	S	2	https://prp.usp.br/usp-e-covid-19/
703	Search by recombinant camelid antibodies with neutralizing effect to infection by SARS coronavirus-2 and / or as diagnostic tools applicable to	7	USP	SP	S	2	https://prp.usp.br/usp-e-covid-19/
704	Development of UTIs Mobile-based containers	7	USP	SP	S	2	https://prp.usp.br/usp-e-covid-19/
705	Inhibitors of the renin-angiotensin system in patients infected with COVID-19	7	USP	SP	S	2	https://prp.usp.br/usp-e-covid-19/
706	Developing treatment auxiliary COVID-19 with photodynamic inactivation protocols for treating respiratory infection	7	USP	SP	S	1	https://prp.usp.br/usp-e-covid-19/
707	Possible evaluation protective role of hydroxychloroquine in infection COVID-19 in patients with autoimmune diseases	7	USP	SP	S	2	https://prp.usp.br/usp-e-covid-19/
708	Development hyper immune serum and convalescent donors screened for IgG anti-SARS coronavirus 2.	7	USP	SP	S	2	https://prp.usp.br/usp-e-covid-19/
709	Clinical trial using N-acetylcysteine ​​to treat severe acute respiratory syndrome in patients with Covid-19.	7	USP	SP	S	1	https://prp.usp.br/usp-e-covid-19/
710	Use of mesenchymal stem cells for treating severe cases of COVID-19.	7	USP	SP	S	2	https://prp.usp.br/usp-e-covid-19/
711	Strategies for reducing complications and mortality during mechanical ventilation	7	USP	SP	S	2	https://prp.usp.br/usp-e-covid-19/
712	Study of possible treatments for pulmonary fibrosis, which is one of displaying sequelae in patients with COVID-19	7	USP	SP	S	2	https://prp.usp.br/usp-e-covid-19/
713	Use of nanoparticles methotrexate for the treatment of patients COVID-19 and respiratory distress syndrome.	7	USP	SP	S	2	https://prp.usp.br/usp-e-covid-19/
714	Impact of antiretroviral drugs and chloroquine on the occurrence and severity of infection COVID-19	7	USP	SP	S	2	https://prp.usp.br/usp-e-covid-19/
715	Randomized clinical trial to treat mild cases / Severe COVID-19) with chloroquine and colchicine.	7	USP	SP	S		https://conselho.saude.gov.br/images/comissoes/conep/img/boletins/Boletim-EticaemPesquisa-ED16.pdf
716	Use of donor convalescent plasma to treat patients with severe SARS coronavirus infection-2 (covid-19).	7	USP	SP	S		https://conselho.saude.gov.br/images/comissoes/conep/img/boletins/Boletim-EticaemPesquisa-ED16.pdf
717	Perioperative interventions for patients with suspected or confirmed coronavirus	7	USP	SP	S		https://conselho.saude.gov.br/images/comissoes/conep/img/boletins/Boletim-EticaemPesquisa-ED16.pdf
718	Effect of prone position patients spontaneous breathing and hypoxemia management of patients with suspected COVID-19 - retrospective study.	7	USP	SP	S		https://conselho.saude.gov.br/images/comissoes/conep/img/boletins/Boletim-EticaemPesquisa-ED16.pdf
719	Evaluation of Clinical Features, Laboratory and Prognosis of Patients with Heart Injury Infected COVID-19 or Cardiotoxicity by treatment with hydroxychloroquine or Azithromycin: CORONAHEART Registry.	7	USP	SP	S		https://conselho.saude.gov.br/images/comissoes/conep/img/boletins/Boletim-EticaemPesquisa-ED16.pdf
720	Study Eculizumabe for treating severe cases Covid-19	7	USP	SP	S		https://conselho.saude.gov.br/images/comissoes/conep/img/boletins/Boletim-EticaemPesquisa-ED16.pdf
721	Effects of COVID-19 pandemic lifestyle	8	USP	SP	S	2	https://prp.usp.br/usp-e-covid-19/
722	Systematic review of hypertension and COVID 19	8	USP	SP	S	2	https://prp.usp.br/usp-e-covid-19/
723	Studies of environmental contamination COVID-19	8	USP	SP	S	2	https://prp.usp.br/usp-e-covid-19/
724	Study of Amendment of the Constitution Project, Legislative Decrees and Laws Common and complementary in order to regulate the State of Calamity	8	USP	SP	S	2	https://prp.usp.br/usp-e-covid-19/
725	Study budget resilience, emergency measures and containment COVID-19 in metropolitan areas	8	USP	SP	S	2	https://prp.usp.br/usp-e-covid-19/
726	Study of public bidding and transparency donations tax-19 COVID periods calamity	8	USP	SP	S	2	https://prp.usp.br/usp-e-covid-19/
727	Analysis of Audit and Control in COVID-19: Tax limits, tenders and donations	8	USP	SP	S	2	https://prp.usp.br/usp-e-covid-19/
728	Analysis of spontaneous emergence of co-production in public-munities in support to social isolation in COVID-19	8	USP	SP	S	2	https://prp.usp.br/usp-e-covid-19/
729	Study of the official communication of public action in COVID-19 pandemic forms of simplified report	8	USP	SP	S	2	https://prp.usp.br/usp-e-covid-19/
730	Scanning of public administration and as a consequence solution COVID-19: teleworking	8	USP	SP	S	2	https://prp.usp.br/usp-e-covid-19/
731	Analysis of government action in relaxing fis-pier rules; and sustainable use consequences in COVID-19 measures	8	USP	SP	S	2	https://prp.usp.br/usp-e-covid-19/
732	Psychotherapy mediated by Information and Communication Technologies - a longitudinal study.	8	USP	SP	S	2	https://prp.usp.br/usp-e-covid-19/
733	TRANSMISSION Dynamics assessment of the new virus corona using GPS.	8	USP	SP	S	2	https://prp.usp.br/usp-e-covid-19/
734	Research to check on the mental health of Brazilians this time restrictions	8	USP	SP	S	2	https://prp.usp.br/usp-e-covid-19/
735	Impact of the possible increase in physical inactivity in clinical and laboratory parameters	8	USP	SP	S	2	https://prp.usp.br/usp-e-covid-19/
736	Production review articles on the potential impact of the isolation caused by the pandemic of physical inactivity	8	USP	SP	S	2	https://prp.usp.br/usp-e-covid-19/
737	Development and Literacy Interventions in Health for Children and Adolescents in confronting the COVID-19	8	USP	SP	S	2	https://prp.usp.br/usp-e-covid-19/
738	Development of mobility models for displacement analysis of people and prevention of agglomerations.	8	USP	SP	S	2	https://prp.usp.br/usp-e-covid-19/
739	Study the flow of people in the workplace	8	USP	SP	S	2	https://prp.usp.br/usp-e-covid-19/
740	Parental stress, needs and vulnerabilities of children in front of the Covid-19 situation	8	USP	SP	S	2	https://prp.usp.br/usp-e-covid-19/
741	Study on the global scientific research on COVID-19	8	USP	SP	S	2	https://prp.usp.br/usp-e-covid-19/
742	Compare urban noise before, during and after social distancing measures in the center of São Paulo	8	USP	SP	S	2	https://prp.usp.br/usp-e-covid-19/
743	Stress reduction based on Mindfulness in clinical nursing practice during the pandemic Covid-19	8	USP	SP	S	2	https://prp.usp.br/usp-e-covid-19/
744	Estimate of the economic impact of the stoppage of activities, both vertically and horizontally,	8	USP	SP	S	2	https://prp.usp.br/usp-e-covid-19/
745	Assessment of the economic impact in Brazil, in the state and its regions	8	USP	SP	S	2	https://prp.usp.br/usp-e-covid-19/
746	economic impacts of COVID-19 on the value chain of the tourism sector in SP	8	USP	SP	S	2	https://prp.usp.br/usp-e-covid-19/
747	Development of a Health Economy-coupled model for assessment of the effects of the pandemic in Brazil.	8	USP	SP	S	2	https://prp.usp.br/usp-e-covid-19/
748	Knowledge and challenges of people with disabilities in times of pandemic COVID-19.	8	USP	SP	S	2	https://prp.usp.br/usp-e-covid-19/
749	Assessment of Psychic Pain: a perspective from the front lines in assisting COVID-19	8	USP	SP	S	2	https://prp.usp.br/usp-e-covid-19/
750	To assess the effects of the crisis on the employees of the Hospital of the FMUSP	8	USP	SP	S	2	https://prp.usp.br/usp-e-covid-19/
751	Support the fight against Covid-19 focused on the production of safe food, ecology and business management	8	USP	SP	S	2	https://prp.usp.br/usp-e-covid-19/
752	Spirituality in times of Covid 19: describe stories and experiences of this kind in people over 60 years	8	USP	SP	S	2	https://prp.usp.br/usp-e-covid-19/
753	Monitoring the mental health of children and adolescents exposed to COVID-19 pandemic	8	USP	SP	S	2	https://prp.usp.br/usp-e-covid-19/
754	Transition to Home Hospital care: continuity of care in the Health Care Network.	8	USP	SP	S	2	https://prp.usp.br/usp-e-covid-19/
755	Research in textile production area (masks) in order to generate income for people in situations of social vulnerability.	8	USP	SP	S	2	https://prp.usp.br/usp-e-covid-19/
756	Assessment of the economic impacts of COVID-19 in São Paulo	8	USP	SP	S	2	https://prp.usp.br/usp-e-covid-19/
757	Association between the use of social networks and streaming services, loneliness and mental distress.	8	USP	SP	S	2	https://prp.usp.br/usp-e-covid-19/
758	Posttraumatic stress disorder and associated factors among firefighters	8	USP	SP	S	2	https://prp.usp.br/usp-e-covid-19/
759	Best practices and guidelines about suicide prevention in the environment online.	8	USP	SP	S	2	https://prp.usp.br/usp-e-covid-19/
760	Simulation of High Fidelity for the training of professionals for the prevention of suicide.	8	USP	SP	S	2	https://prp.usp.br/usp-e-covid-19/
761	Feelings and attitudes of the population in Social Isolation	8	USP	SP	S	2	https://prp.usp.br/usp-e-covid-19/
762	SARS-2 Cov rapid detection tests (new coronavirus) in water samples and in sewage treatment plants	8	USP	SP	S	2	https://prp.usp.br/usp-e-covid-19/
763	Impact of the epidemic and social isolation in the physical and mental health of the elderly	8	USP	SP	S	2	https://prp.usp.br/usp-e-covid-19/
764	Approach to sports media and athletes across the interruption of its activities by COVID	8	USP	SP	S	2	https://prp.usp.br/usp-e-covid-19/
765	Pandemic Covid19 and sanitation issues and environmental governance at the macro-metropolis	8	USP	SP	S	1	https://prp.usp.br/usp-e-covid-19/
766	Studying how the particulate material, originating from air pollution affects the entry of the SARS coronavirus-2 virus in human cells.	8	USP	SP	S	2	https://prp.usp.br/usp-e-covid-19/
767	Research Pandemic Observatory in collaboration Brazil, Chile, Argentina, Spain articulating Communication / Society	8	USP	SP	S	2	https://prp.usp.br/usp-e-covid-19/
768	security strategies at work used by health professionals in the care of patients with COVID 19	8	USP	SP	S	2	https://prp.usp.br/usp-e-covid-19/
769	Research on new ways of working, including teleworking	8	USP	SP	S	2	https://prp.usp.br/usp-e-covid-19/
770	Pandemic covid-19 in São Paulo schools of basic education: partnership between health and education and its implications	8	USP	SP	S	2	https://prp.usp.br/usp-e-covid-19/
771	responsiveness of the evaluation of the epidemic COVID-19 by the dental sector	8	USP	SP	S	2	https://prp.usp.br/usp-e-covid-19/
772	Multicenter study of nosocomial transmission of SARS-CoV-2 virus.	8	USP	SP	S	2	https://prp.usp.br/usp-e-covid-19/
773	Tuberculosis impact on COVID-19 Vulnerable populations in Brazil: analysis from the perspective of access and equity.	8	USP	SP	S	2	https://prp.usp.br/usp-e-covid-19/
774	Between training and work: official and corporate discourse on the participation of healthcare students on coping with pandemic COVID-19	8	USP	SP	S	2	https://prp.usp.br/usp-e-covid-19/
775	Recommendation Development combat CoronaVirus19	8	USP	SP	S	2	https://prp.usp.br/usp-e-covid-19/
776	Study coronavirus behavior in vulnerable populations in São Paulo.	8	USP	SP	S	2	https://prp.usp.br/usp-e-covid-19/
777	Hospital concentrations and their impact on the city. field hospitals to assist in the health system to combat the COVID-19	8	USP	SP	S	2	https://prp.usp.br/usp-e-covid-19/
778	The COVID-19: Analysis of the capacity of health and nursing workforce systems in the global context	8	USP	SP	S	2	https://prp.usp.br/usp-e-covid-19/
779	Communicators in the pandemic context by COVID-19.	8	USP	SP	S	2	https://prp.usp.br/usp-e-covid-19/
780	The Playing in Quarantine: map in different social classes, children's products with regard to their tinker	8	USP	SP	S	2	https://prp.usp.br/usp-e-covid-19/
781	Mental health Brazilian nurses during the pandemic COVID 19: Cross-sectional study.	8	USP	SP	S		https://conselho.saude.gov.br/images/comissoes/conep/img/boletins/Boletim-EticaemPesquisa-ED16.pdf
782	Mental health and Pandemic SARS-CoV2: a study of anxiety among pregnant women and professionals who work in a hospital department of Obstetrics.	8	USP	SP	S		https://conselho.saude.gov.br/images/comissoes/conep/img/boletins/Boletim-EticaemPesquisa-ED16.pdf
783	Opinions of medical students about their role in pandemic COVID-19.	8	USP	SP	S		https://conselho.saude.gov.br/images/comissoes/conep/img/boletins/Boletim-EticaemPesquisa-ED16.pdf
784	Psychotherapy in COMVC-19: a naturalistic study computer	8	USP	SP	S		https://conselho.saude.gov.br/images/comissoes/conep/img/boletins/Boletim-EticaemPesquisa-ED16.pdf
785	Monitoring the emotional burden of medical care for the patients of COVID-19: evaluating the effectiveness of early detection and preventive measures.	8	USP	SP	S		https://conselho.saude.gov.br/images/comissoes/conep/img/boletins/Boletim-EticaemPesquisa-ED16.pdf
786	Deploy sentinel surveillance network of flu-like illness diagnosed with SARS-CoV 2, to monitor the epidemic	8	USP	SP	S	2	https://prp.usp.br/usp-e-covid-19/
787	Product development photocatalytic p / disinfection and cleaning of surfaces	3	UTFPR	PR	F	2	http://portal.mec.gov.br/coronavirus/
788	Develop ozone generators for disinfection	3	UTFPR	PR	F	2	http://portal.mec.gov.br/coronavirus/
789	Development respirator / ventilator	4	UTFPR	PR	F	2	http://portal.mec.gov.br/coronavirus/
